# Supplementary material for: Phospho-Proteomics Analysis of Early Response to X-Ray Irradiation Reveals Molecular Mechanism Potentially Related to U251 Cell Radioresistance
Source: Proteomes. 2024 Dec 25;13(1):1. doi: 10.3390/proteomes13010001 (PMC11755531; doi:10.3390/proteomes13010001)
Supplement: Supplementary file 1 [file proteomes-13-00001-s001.zip]

Archive with 1 entries (1 files):
- proteomes-3210672-supplementary.xlsx
