# Supplementary material for: Phospho-Proteomics Analysis of Early Response to X-Ray Irradiation Reveals Molecular Mechanism Potentially Related to U251 Cell Radioresistance
Source: Proteomes. 2024 Dec 25;13(1):1. doi: 10.3390/proteomes13010001 (PMC11755531; doi:10.3390/proteomes13010001)
Supplement: Supplementary file 1 [file proteomes-13-00001-s001.zip › proteomes-3210672-supplementary.xlsx]

## Sheet: Feuil1
Description	Protein	peptide sequence	logFC	pvalue	FDR	significant	Ascore	Ascore 2	Ascore 3	Ascore 4	Ascore 5	Ascore 6
Adapter molecule crk OS=Homo sapiens OX=9606 GN=CRK PE=1 SV=2	P46108|CRK_HUMAN	R.DS(+79.97)STSPGDYVLSVSENSR.V	6.44946	0.000661804	0.352949	TRUE	S4	Phosphorylation (STY)	1000	S13	Phosphorylation (STY)	1000
Microtubule-associated protein 1B OS=Homo sapiens OX=9606 GN=MAP1B PE=1 SV=2	P46821|MAP1B_HUMAN	R.ADSRES(+79.97)LKPAAKPLPSK.S	5.67112	0.000775211	0.347562	TRUE	S5	Phosphorylation (STY)	1000	M9	Oxidation (M)	1000
Small integral membrane protein 13 OS=Homo sapiens OX=9606 GN=SMIM13 PE=3 SV=1	P0DJ93|SIM13_HUMAN	R.ELVGDTGS(+79.97)QEGDHEPSGS(+79.97)ETEEDTSSSPHR.I	5.08247	0.00542911	0.303094	TRUE	S4	Phosphorylation (STY)	1000	S12	Phosphorylation (STY)	1000
Sodium-coupled neutral amino acid symporter 1 (Fragment) OS=Homo sapiens OX=9606 GN=SLC38A1 PE=1 SV=1	F8VX12|F8VX12_HUMAN	R.SLT(+79.97)NS(+79.97)HLEK.K	5.06962	0.000108145	0.361217	TRUE	S3	Phosphorylation (STY)	1000	S5	Phosphorylation (STY)	1000
Osteopontin OS=Homo sapiens OX=9606 GN=SPP1 PE=1 SV=1	P10451|OSTP_HUMAN	K.FRIS(+79.97)HELDSAS(+79.97)SEVN	4.99243	5.69516e-05	0.445538	TRUE	S3	Phosphorylation (STY)	1000	S7	Phosphorylation (STY)	1000
DENN domain-containing protein 4C OS=Homo sapiens OX=9606 GN=DENND4C PE=1 SV=3	Q5VZ89|DEN4C_HUMAN	R.RSS(+79.97)LPLDHGSPAQENPESEK.S	4.95944	0.000407318	0.382727	TRUE	S2	Phosphorylation (STY)	1000	S4	Phosphorylation (STY)	1000
Probable 28S rRNA (cytosine(4447)-C(5))-methyltransferase OS=Homo sapiens OX=9606 GN=NOP2 PE=1 SV=2	P46087|NOP2_HUMAN	K.GTDTQTPAVLSPS(+79.97)K.T	4.90495	0.0456273	0.39431	TRUE	S9	Phosphorylation (STY)	1000	S20	Phosphorylation (STY)	1000
B box-type domain-containing protein OS=Homo sapiens OX=9606 PE=4 SV=2	H0Y626|H0Y626_HUMAN	R.ET(+79.97)EEQDSDSAEQGDPAGEGK.E	4.59422	0.000159049	0.383571	TRUE	T4	Phosphorylation (STY)	1000	T7	Phosphorylation (STY)	1000
Elongation factor 1-beta OS=Homo sapiens OX=9606 GN=EEF1B2 PE=1 SV=3	P24534|EF1B_HUMAN	K.YGPADVEDTTGSGAT(+79.97)DSKDDDDIDLFGS(+79.97)DDEEESEEAK.R	4.578	0.0122927	0.32697	TRUE	T3	Phosphorylation (STY)	1000	T6	Phosphorylation (STY)	1000
Tyrosine-protein phosphatase non-receptor type 12 OS=Homo sapiens OX=9606 GN=PTPN12 PE=1 SV=3	Q05209|PTN12_HUMAN	R.TPLSFT(+79.97)NPLHSDDSDS(+79.97)DERNSDGAVTQNK.T	4.57411	0.0033336	0.296113	TRUE	S2	Phosphorylation (STY)	1000	T5	Phosphorylation (STY)	1000
UV excision repair protein RAD23 homolog B OS=Homo sapiens OX=9606 GN=RAD23B PE=1 SV=1	P54727|RD23B_HUMAN	K.QEKPAEKPAETPVAT(+79.97)SPTATDSTSGDSSR.S	4.55311	0.0152345	0.327098	TRUE	S2	Phosphorylation (STY)	70.72	K3	Acetylation (K)	1000
PEST proteolytic signal-containing nuclear protein OS=Homo sapiens OX=9606 GN=PCNP PE=1 SV=2	Q8WW12|PCNP_HUMAN	K.TLS(+79.97)VAAAFNEDEDSEPEEMPPEAK.M	4.54261	0.0497031	0.395385	TRUE	S4	Phosphorylation (STY)	24.24	M11	Oxidation (M)	1000
Transcription elongation factor A protein-like 3 OS=Homo sapiens OX=9606 GN=TCEAL3 PE=1 SV=1	Q969E4|TCAL3_HUMAN	R.GTDDS(+79.97)PKDS(+79.97)QEDLQER.H	4.46514	0.000912854	0.329257	TRUE	S1	Phosphorylation (STY)	17.01	K5	Acetylation (K)	1000
High mobility group protein HMG-I/HMG-Y OS=Homo sapiens OX=9606 GN=HMGA1 PE=1 SV=3	P17096|HMGA1_HUMAN	K.SS(+79.97)QPLASK.Q	4.42634	5.05286e-05	0.506545	TRUE	S2	Phosphorylation (STY)	92.48	S3	Phosphorylation (STY)	90.21
Peptidyl-prolyl cis-trans isomerase FKBP5 OS=Homo sapiens OX=9606 GN=FKBP5 PE=1 SV=2	Q13451|FKBP5_HUMAN	K.GTDS(+79.97)QAMEEEKPEGHV	4.34255	0.00235914	0.311828	TRUE	S1	Phosphorylation (STY)	85.25	K3	Acetylation (K)	79.53
Plectin OS=Homo sapiens OX=9606 GN=PLEC PE=1 SV=3	Q15149|PLEC_HUMAN	K.GYYSPYSVSGS(+79.97)GSTAGSR.T	4.28276	0.0393761	0.387497	TRUE	M9	Oxidation (M)	1000	S13	Phosphorylation (STY)	76.18
Girdin (Fragment) OS=Homo sapiens OX=9606 GN=CCDC88A PE=1 SV=1	H0Y470|H0Y470_HUMAN	R.S(+79.97)SPVLQHK.I	4.22168	1.19096e-05	1	TRUE	K1	Acetylation (K)	112.19	S2	Phosphorylation (STY)	63.97
60S ribosomal export protein NMD3 OS=Homo sapiens OX=9606 GN=NMD3 PE=1 SV=1	C9JA08|C9JA08_HUMAN	R.DSAIPVES(+79.97)DTDDEGAPR.I	4.15368	0.00107041	0.318582	TRUE	S4	Phosphorylation (STY)	51.59	S5	Phosphorylation (STY)	62.39
Nuclear ubiquitous casein and cyclin-dependent kinase substrate 1 OS=Homo sapiens OX=9606 GN=NUCKS1 PE=1 SV=1	Q9H1E3|NUCKS_HUMAN	K.NSQEDSEDS(+79.97)EDKDVK.T	4.13382	0.041539	0.386951	TRUE	S4	Phosphorylation (STY)	55.05	S6	Phosphorylation (STY)	62.17
non-specific serine/threonine protein kinase OS=Homo sapiens OX=9606 GN=OXSR1 PE=1 SV=1	C9JIG9|C9JIG9_HUMAN	K.TAQALSSGSGS(+79.97)QETK.I	4.08584	4.05507e-05	0.722857	TRUE	S2	Phosphorylation (STY)	15.1	K6	Acetylation (K)	62.08
RNA-binding protein 6 OS=Homo sapiens OX=9606 GN=RBM6 PE=1 SV=1	E9PGM9|E9PGM9_HUMAN	R.EGETQGVAFEHESPADFQNS(+79.97)QS(+79.97)PVQDQDK.S	3.98369	0.00286387	0.304189	TRUE	S5	Phosphorylation (STY)	47.09	S7	Phosphorylation (STY)	56.99
TP53-binding protein 1 OS=Homo sapiens OX=9606 GN=TP53BP1 PE=1 SV=2	A6NNK5|A6NNK5_HUMAN	K.SGTAETEPVEQDS(+79.97)SQPSLPLVR.A	3.98118	0.00409483	0.298182	TRUE	S5	Phosphorylation (STY)	38.64	S7	Phosphorylation (STY)	45.16
Intersectin-1 OS=Homo sapiens OX=9606 GN=ITSN1 PE=1 SV=3	Q15811|ITSN1_HUMAN	K.STS(+79.97)MDSGSSESPASLK.R	3.93738	0.0168571	0.327644	TRUE	S4	Phosphorylation (STY)	43	S6	Phosphorylation (STY)	44.44
Myc box-dependent-interacting protein 1 OS=Homo sapiens OX=9606 GN=BIN1 PE=1 SV=1	O00499|BIN1_HUMAN	K.GNKSPS(+79.97)PPDGSPAATPEIR.V	3.91582	0.000530335	0.354113	TRUE	S8	Phosphorylation (STY)	17.91	S13	Phosphorylation (STY)	44.14
TP53-binding protein 1 OS=Homo sapiens OX=9606 GN=TP53BP1 PE=1 SV=2	A6NNK5|A6NNK5_HUMAN	K.HEEQS(+79.97)NEDIPIAEQSSK.D	3.87927	0.00017887	0.400414	TRUE	T9	Phosphorylation (STY)	29.57	S13	Phosphorylation (STY)	42.1
60S acidic ribosomal protein P2 OS=Homo sapiens OX=9606 GN=RPLP2 PE=1 SV=1	P05387|RLA2_HUMAN	K.KEES(+79.97)EESDDDM(+15.99)GFGLFD	3.87434	0.00105421	0.319897	TRUE	T1	Phosphorylation (STY)	0	S5	Phosphorylation (STY)	39.76
Chromatin assembly factor 1 subunit A OS=Homo sapiens OX=9606 GN=CHAF1A PE=1 SV=3	Q13111|CAF1A_HUMAN	R.S(+79.97)PSTTYLHTPTPSEDAAIPSK.S	3.83522	0.00497125	0.289909	TRUE	T1	Phosphorylation (STY)	54.4	S7	Phosphorylation (STY)	36.87
Alpha-endosulfine OS=Homo sapiens OX=9606 GN=ENSA PE=1 SV=1	A0A1W2PRU0|A0A1W2PRU0_HUMAN	M.S(+79.97)QK(+42.01)QEEENPAEETGEEK.Q	3.80633	0.000325968	0.403895	TRUE	S2	Phosphorylation (STY)	14.04	S7	Phosphorylation (STY)	32.97
Mitochondrial fission factor (Fragment) OS=Homo sapiens OX=9606 GN=MFF PE=1 SV=1	H7C433|H7C433_HUMAN	R.NDS(+79.97)LVTPSPQQAR.V	3.78712	0.019908	0.339977	TRUE	T4	Phosphorylation (STY)	9.42	T7	Phosphorylation (STY)	32.67
Structural maintenance of chromosomes protein OS=Homo sapiens OX=9606 GN=SMC1A PE=1 SV=2	G8JLG1|G8JLG1_HUMAN	R.MEEES(+79.97)QS(+79.97)QGRDLTLEENQVK.K	3.78548	0.00142178	0.331318	TRUE	S2	Phosphorylation (STY)	29.57	S4	Phosphorylation (STY)	32.28
Vimentin OS=Homo sapiens OX=9606 GN=VIM PE=1 SV=4	P08670|VIME_HUMAN	R.MFGGPGT(+79.97)ASRPS(+79.97)SSR.S	3.73632	0.000929984	0.326141	TRUE	T4	Phosphorylation (STY)	0	S8	Phosphorylation (STY)	30.64
Eukaryotic translation initiation factor 3 subunit A OS=Homo sapiens OX=9606 GN=EIF3A PE=1 SV=1	Q14152|EIF3A_HUMAN	R.RLGDSS(+79.97)LSR.K	3.68888	0.0152059	0.3272	TRUE	T8	Phosphorylation (STY)	0	S14	Phosphorylation (STY)	29.57
WD repeat-containing protein 3 OS=Homo sapiens OX=9606 GN=WDR3 PE=1 SV=1	Q9UNX4|WDR3_HUMAN	S.LS(+79.97)PDQR.G	3.63274	0.000487608	0.372082	TRUE	S3	Phosphorylation (STY)	0	S12	Phosphorylation (STY)	28.7
Protein phosphatase 1 regulatory subunit 7 OS=Homo sapiens OX=9606 GN=PPP1R7 PE=1 SV=1	B5MBZ8|B5MBZ8_HUMAN	R.GAGQQQS(+79.97)QEMMEVDR.R	3.56267	0.0348443	0.379391	TRUE	S3	Phosphorylation (STY)	0	S8	Phosphorylation (STY)	28.7
La-related protein 4B (Fragment) OS=Homo sapiens OX=9606 GN=LARP4B PE=1 SV=1	H0Y4V9|H0Y4V9_HUMAN	R.EQS(+79.97)TPPKS(+79.97)PQ	3.55335	0.00047521	0.383234	TRUE	T4	Phosphorylation (STY)	17.01	S6	Phosphorylation (STY)	26.57
RAD51-associated protein 1 OS=Homo sapiens OX=9606 GN=RAD51AP1 PE=1 SV=1	Q96B01|R51A1_HUMAN	K.ELPTVTTNVQNS(+79.97)QDK.S	3.53301	0.0430986	0.389066	TRUE	S1	Phosphorylation (STY)	5.99	S10	Phosphorylation (STY)	26.08
TP53-binding protein 1 OS=Homo sapiens OX=9606 GN=TP53BP1 PE=1 SV=2	A6NNK5|A6NNK5_HUMAN	K.LVSPETEAS(+79.97)EES(+79.97)LQFNLEKPATGER.K	3.43698	0.0058976	0.30025	TRUE	S4	Phosphorylation (STY)	27.16	S8	Phosphorylation (STY)	25.95
Cytospin-A OS=Homo sapiens OX=9606 GN=SPECC1L PE=1 SV=1	A0A494C1J1|A0A494C1J1_HUMAN	R.RSS(+79.97)TSSEPTPTVK.T	3.4183	0.0160033	0.326574	TRUE	T4	Phosphorylation (STY)	15.73	S6	Phosphorylation (STY)	25.18
Scaffold attachment factor B1 OS=Homo sapiens OX=9606 GN=SAFB PE=1 SV=4	Q15424|SAFB1_HUMAN	K.SEPVKEESSELEQPFAQDTSS(+79.97)VGPDRK.L	3.37941	0.00196023	0.327608	TRUE	S4	Phosphorylation (STY)	18.48	S6	Phosphorylation (STY)	24.47
Chromosome alignment-maintaining phosphoprotein 1 OS=Homo sapiens OX=9606 GN=CHAMP1 PE=1 SV=2	Q96JM3|CHAP1_HUMAN	R.TTS(+79.97)PEPR.K	3.37726	0.000307287	0.408	TRUE	S5	Phosphorylation (STY)	29.57	S7	Phosphorylation (STY)	23.15
Nibrin OS=Homo sapiens OX=9606 GN=NBN PE=4 SV=1	A0A8V8TM94|A0A8V8TM94_HUMAN	K.TTTPGPSLS(+79.97)QGVSVDEK.L	3.36294	0.000108871	0.3515	TRUE	S1	Phosphorylation (STY)	61.69	T7	Phosphorylation (STY)	22.85
Structural maintenance of chromosomes protein OS=Homo sapiens OX=9606 GN=SMC1A PE=1 SV=2	G8JLG1|G8JLG1_HUMAN	K.GTMDDISQEEGSS(+79.97)QGEDSVSGSQR.I	3.27691	0.00204671	0.320449	TRUE	S3	Phosphorylation (STY)	17.02	S12	Phosphorylation (STY)	22.09
Inhibitor of growth protein 5 OS=Homo sapiens OX=9606 GN=ING5 PE=1 SV=1	Q8WYH8|ING5_HUMAN	T.LS(+79.97)PDQR.V	3.11545	0.000138114	0.384462	TRUE	S6	Phosphorylation (STY)	0	S14	Phosphorylation (STY)	22.09
Chromosome alignment-maintaining phosphoprotein 1 OS=Homo sapiens OX=9606 GN=CHAMP1 PE=1 SV=2	Q96JM3|CHAP1_HUMAN	K.LS(+79.97)PDQR.K	3.10621	0.0104709	0.31864	TRUE	S1	Phosphorylation (STY)	0	S4	Phosphorylation (STY)	21.94
COP9 signalosome complex subunit 3 OS=Homo sapiens OX=9606 GN=COPS3 PE=1 SV=2	H7C3P9|H7C3P9_HUMAN	K.SMGS(+79.97)QEDDSGNKPSSYS	3.023	0.0440771	0.389427	TRUE	S2	Phosphorylation (STY)	23.96	S4	Phosphorylation (STY)	21.91
Osteopontin OS=Homo sapiens OX=9606 GN=SPP1 PE=1 SV=1	P10451|OSTP_HUMAN	K.ANDESNEHS(+79.97)DVIDS(+79.97)QELSK.V	3.02295	0.0423697	0.389212	TRUE	S9	Phosphorylation (STY)	0	S14	Phosphorylation (STY)	19.86
COP9 signalosome complex subunit 3 (Fragment) OS=Homo sapiens OX=9606 GN=COPS3 PE=1 SV=1	K7ELN6|K7ELN6_HUMAN	E.SMGS(+79.97)QEDDSGNKPSSYS	3.01651	0.0436209	0.389627	TRUE	S8	Phosphorylation (STY)	22.85	T13	Phosphorylation (STY)	19.05
Battenin (Fragment) OS=Homo sapiens OX=9606 GN=CLN3 PE=1 SV=1	O95090|O95090_HUMAN	R.FS(+79.97)DSEGEETVPEPR.L	3.01407	0.000181871	0.401733	TRUE	T6	Phosphorylation (STY)	30.64	S9	Phosphorylation (STY)	18.53
Serine/arginine repetitive matrix protein 2 OS=Homo sapiens OX=9606 GN=SRRM2 PE=1 SV=2	Q9UQ35|SRRM2_HUMAN	K.EQNSALPTS(+79.97)SQDEELMEVVEK.S	3.01237	0.00635731	0.30382	TRUE	S7	Phosphorylation (STY)	19.05	S16	Phosphorylation (STY)	17.08
Transcription elongation factor A protein-like 3 OS=Homo sapiens OX=9606 GN=TCEAL3 PE=1 SV=1	Q969E4|TCAL3_HUMAN	K.DS(+79.97)QEDLQER.H	2.98866	0.00903454	0.312877	TRUE	S4	Phosphorylation (STY)	14.19	S7	Phosphorylation (STY)	17.01
Plectin OS=Homo sapiens OX=9606 GN=PLEC PE=1 SV=3	Q15149|PLEC_HUMAN	G.YYSPYSVSGSGSTAGS(+79.97)R.T	2.9685	0.0058007	0.301263	TRUE	S3	Phosphorylation (STY)	0	S13	Phosphorylation (STY)	17.01
Protein phosphatase 1G OS=Homo sapiens OX=9606 GN=PPM1G PE=1 SV=1	O15355|PPM1G_HUMAN	R.ETPS(+79.97)QENGPTAK.A	2.94991	6.44833e-05	0.435143	TRUE	S5	Phosphorylation (STY)	0	S12	Phosphorylation (STY)	17.01
Microtubule-associated protein 1B OS=Homo sapiens OX=9606 GN=MAP1B PE=1 SV=2	P46821|MAP1B_HUMAN	K.S(+79.97)PSLS(+79.97)PSPPSPLEK.T	2.92753	0.0170819	0.328988	TRUE	S8	Phosphorylation (STY)	11.06	S10	Phosphorylation (STY)	16.66
TP53-binding protein 1 OS=Homo sapiens OX=9606 GN=TP53BP1 PE=1 SV=2	A6NNK5|A6NNK5_HUMAN	K.SGTAETEPVEQDSS(+79.97)QPSLPLVR.A	2.92122	0.0481963	0.398136	TRUE	S6	Phosphorylation (STY)	18.53	T12	Phosphorylation (STY)	16.51
Nibrin OS=Homo sapiens OX=9606 GN=NBN PE=4 SV=1	A0A8V8TM94|A0A8V8TM94_HUMAN	R.MLS(+79.97)QDAPTVK.E	2.91393	0.00833336	0.310757	TRUE	S3	Phosphorylation (STY)	0	S8	Phosphorylation (STY)	16.51
BRCA1-A complex subunit RAP80 OS=Homo sapiens OX=9606 GN=UIMC1 PE=1 SV=2	Q96RL1|UIMC1_HUMAN	R.EVNS(+79.97)QEEEEEELLRK.A	2.84855	0.000505388	0.359922	TRUE	S3	Phosphorylation (STY)	18.33	S5	Phosphorylation (STY)	15.73
DNA topoisomerase 2-binding protein 1 OS=Homo sapiens OX=9606 GN=TOPBP1 PE=1 SV=1	A0A2R8YD63|A0A2R8YD63_HUMAN	R.NAVALSAS(+79.97)PQLK.E	2.83014	0.0100474	0.311621	TRUE	M3	Oxidation (M)	1000	S13	Phosphorylation (STY)	14.84
Rho guanine nucleotide exchange factor 40 OS=Homo sapiens OX=9606 GN=ARHGEF40 PE=1 SV=3	Q8TER5|ARH40_HUMAN	R.GSPTDAEGS(+79.97)PGLSR.V	2.82094	0.0192801	0.340709	TRUE	S4	Phosphorylation (STY)	26.31	S8	Phosphorylation (STY)	14.63
60S acidic ribosomal protein P2 OS=Homo sapiens OX=9606 GN=RPLP2 PE=1 SV=1	P05387|RLA2_HUMAN	K.KEES(+79.97)EESDDDMGFGLFD	2.80758	0.0140743	0.337456	TRUE	S4	Phosphorylation (STY)	6.63	S8	Phosphorylation (STY)	14.63
U3 small nucleolar RNA-associated protein 14 homolog A OS=Homo sapiens OX=9606 GN=UTP14A PE=1 SV=1	Q9BVJ6|UT14A_HUMAN	K.DSGS(+79.97)QEVLSELR.V	2.80739	0.000238501	0.409939	TRUE	S19	Phosphorylation (STY)	28.36	S20	Phosphorylation (STY)	14.04
DNA-dependent protein kinase catalytic subunit OS=Homo sapiens OX=9606 GN=PRKDC PE=1 SV=3	P78527|PRKDC_HUMAN	K.LTPLPEDNS(+79.97)MNVDQDGDPSDR.M	2.74941	0.000365314	0.39122	TRUE	S8	Phosphorylation (STY)	19.86	S14	Phosphorylation (STY)	14.04
Anion exchange protein (Fragment) OS=Homo sapiens OX=9606 GN=SLC4A7 PE=1 SV=1	C9JRP1|C9JRP1_HUMAN	K.GNGSGGS(+79.97)RENS(+79.97)TVDFSK.E	2.73957	0.0133713	0.336043	TRUE	S11	Phosphorylation (STY)	14.04	S15	Phosphorylation (STY)	14.04
Nibrin OS=Homo sapiens OX=9606 GN=NBN PE=4 SV=1	A0A8V8TM94|A0A8V8TM94_HUMAN	K.IS(+79.97)QENEIGKK.R	2.71325	3.60921e-05	0.968	TRUE	S7	Phosphorylation (STY)	11.12	S9	Phosphorylation (STY)	14.04
Microtubule-associated protein 1A OS=Homo sapiens OX=9606 GN=MAP1A PE=1 SV=6	P78559|MAP1A_HUMAN	K.ELS(+79.97)SEPQTPPAQK.G	2.68828	0.0396297	0.387062	TRUE	S9	Phosphorylation (STY)	11.1	S13	Phosphorylation (STY)	14.04
Nibrin OS=Homo sapiens OX=9606 GN=NBN PE=4 SV=1	A0A8V8TM94|A0A8V8TM94_HUMAN	K.IS(+79.97)QENEIGK.K	2.68294	0.0010909	0.317	TRUE	S13	Phosphorylation (STY)	0	S22	Phosphorylation (STY)	14.04
Translocating chain-associated membrane protein 1 OS=Homo sapiens OX=9606 GN=TRAM1 PE=1 SV=1	G3XAN4|G3XAN4_HUMAN	K.KGTENGVNGTLTSNVADS(+79.97)PR.N	2.68239	0.0121748	0.329429	TRUE	T7	Phosphorylation (STY)	0	S10	Phosphorylation (STY)	14.04
Replication factor C subunit 1 OS=Homo sapiens OX=9606 GN=RFC1 PE=1 SV=4	P35251|RFC1_HUMAN	K.ELS(+79.97)QNTDESGLNDEAIAK.Q	2.67673	0.0119314	0.326905	TRUE	S5	Phosphorylation (STY)	8.26	S8	Phosphorylation (STY)	14.02
Bromodomain adjacent to zinc finger domain protein 1A OS=Homo sapiens OX=9606 GN=BAZ1A PE=1 SV=2	Q9NRL2|BAZ1A_HUMAN	K.RQS(+79.97)PEPSPVTLGR.R	2.63811	0.00579514	0.302857	TRUE	S4	Phosphorylation (STY)	0	S7	Phosphorylation (STY)	14.02
Inactive tyrosine-protein kinase PEAK1 OS=Homo sapiens OX=9606 GN=PEAK1 PE=1 SV=4	Q9H792|PEAK1_HUMAN	K.SAPT(+79.97)S(+79.97)PTATNISSK.T	2.56964	0.019127	0.343139	TRUE	S13	Phosphorylation (STY)	20.41	S30	Phosphorylation (STY)	12.33
Structural maintenance of chromosomes protein OS=Homo sapiens OX=9606 GN=SMC1A PE=1 SV=2	G8JLG1|G8JLG1_HUMAN	R.MEEESQS(+79.97)QGR.D	2.56827	0.00967868	0.31343	TRUE	T15	Phosphorylation (STY)	0	S28	Phosphorylation (STY)	11.49
Treacle protein OS=Homo sapiens OX=9606 GN=TCOF1 PE=1 SV=1	E7ETY2|E7ETY2_HUMAN	K.GSLGS(+79.97)QGAK.D	2.55524	0.00309644	0.296235	TRUE	T3	Phosphorylation (STY)	0	S9	Phosphorylation (STY)	11.22
TP53-binding protein 1 OS=Homo sapiens OX=9606 GN=TP53BP1 PE=1 SV=2	A6NNK5|A6NNK5_HUMAN	K.FVPAENDSILMNPAQDGEVQLS(+79.97)QNDDK.T	2.5486	0.000999166	0.328216	TRUE	S7	Phosphorylation (STY)	0	S10	Phosphorylation (STY)	11.12
1-phosphatidylinositol 4 5-bisphosphate phosphodiesterase gamma-1 OS=Homo sapiens OX=9606 GN=PLCG1 PE=1 SV=1	P19174|PLCG1_HUMAN	A.REGS(+79.97)FESR.Y	2.50333	0.0292434	0.365685	TRUE	T2	Phosphorylation (STY)	26.31	S11	Phosphorylation (STY)	11.1
Transcription elongation factor A protein-like 3 OS=Homo sapiens OX=9606 GN=TCEAL3 PE=1 SV=1	Q969E4|TCAL3_HUMAN	K.TDRGTDDS(+79.97)PKDS(+79.97)QEDLQER.H	2.50329	0.00305578	0.300451	TRUE	T8	Phosphorylation (STY)	11.1	S11	Phosphorylation (STY)	11.1
Sodium bicarbonate cotransporter 3 OS=Homo sapiens OX=9606 GN=SLC4A7 PE=1 SV=2	Q9Y6M7|S4A7_HUMAN	K.GNGSGGS(+79.97)RENS(+79.97)TVDFSK.V	2.45101	0.00989241	0.310705	TRUE	M3	Oxidation (M)	1000	S5	Phosphorylation (STY)	11.06
Telomere-associated protein RIF1 OS=Homo sapiens OX=9606 GN=RIF1 PE=1 SV=2	Q5UIP0|RIF1_HUMAN	E.ESS(+79.97)GPYS(+79.97)DGTENSQLNVK.I	2.43444	0.0373809	0.382988	TRUE	T12	Phosphorylation (STY)	8.51	S16	Phosphorylation (STY)	10.83
Probable E3 ubiquitin-protein ligase IRF2BPL OS=Homo sapiens OX=9606 GN=IRF2BPL PE=1 SV=1	Q9H1B7|I2BPL_HUMAN	R.NS(+79.97)SSPVSPASVPGQR.R	2.43277	0.0380865	0.38483	TRUE	S1	Phosphorylation (STY)	22.85	S5	Phosphorylation (STY)	10.42
Nuclear mitotic apparatus protein 1 OS=Homo sapiens OX=9606 GN=NUMA1 PE=1 SV=2	Q14980|NUMA1_HUMAN	K.LSQLEEHLS(+79.97)QLQDNPPQEK.G	2.40355	0.0246821	0.356327	TRUE	S6	Phosphorylation (STY)	11.12	S7	Phosphorylation (STY)	10.19
Kanadaptin OS=Homo sapiens OX=9606 GN=SLC4A1AP PE=1 SV=1	A0A8Q3WKX9|A0A8Q3WKX9_HUMAN	K.ETQTHENMSQLS(+79.97)EEEQNK.D	2.39933	0.0331297	0.375452	TRUE	S4	Phosphorylation (STY)	0	S6	Phosphorylation (STY)	10.19
RNA-binding protein 15 OS=Homo sapiens OX=9606 GN=RBM15 PE=1 SV=2	A0A494C001|A0A494C001_HUMAN	R.GGS(+79.97)REYDTGGGSSSSR.L	2.39306	0.0237174	0.350275	TRUE	S7	Phosphorylation (STY)	0	S9	Phosphorylation (STY)	9.42
E3 ubiquitin-protein ligase HUWE1 OS=Homo sapiens OX=9606 GN=HUWE1 PE=1 SV=3	Q7Z6Z7|HUWE1_HUMAN	R.SGEDES(+79.97)QEDVLMDEAPSNLSQASTLQANR.E	2.34568	0.0399902	0.386708	TRUE	S10	Phosphorylation (STY)	0	S12	Phosphorylation (STY)	9.42
Histone deacetylase 7 OS=Homo sapiens OX=9606 GN=HDAC7 PE=1 SV=2	Q8WUI4|HDAC7_HUMAN	R.AQSS(+79.97)PAAPASLSAPEPASQAR.V	2.339	0.0225628	0.346813	TRUE	T3	Phosphorylation (STY)	11.1	S9	Phosphorylation (STY)	9.4
D-aminoacyl-tRNA deacylase 1 OS=Homo sapiens OX=9606 GN=DTD1 PE=1 SV=2	Q8TEA8|DTD1_HUMAN	R.SASS(+79.97)GAEGDVSS(+79.97)EREP	2.33353	0.000257102	0.403771	TRUE	S5	Phosphorylation (STY)	0	S6	Phosphorylation (STY)	9.4
Transcription elongation factor OS=Homo sapiens OX=9606 GN=TCEA1 PE=1 SV=1	A0A1W2PRL9|A0A1W2PRL9_HUMAN	K.KEPAITS(+79.97)QNS(+79.97)PEAR.E	2.29726	0.00438442	0.29	TRUE	S4	Phosphorylation (STY)	0	S12	Phosphorylation (STY)	9.34
DNA polymerase epsilon subunit 4 OS=Homo sapiens OX=9606 GN=POLE4 PE=1 SV=2	Q9NR33|DPOE4_HUMAN	A.AAAAAGSGT(+79.97)PR.E	2.27743	0.0251109	0.355687	TRUE	S1	Phosphorylation (STY)	0	S10	Phosphorylation (STY)	9.34
Putative RNA-binding protein 15B OS=Homo sapiens OX=9606 GN=RBM15B PE=1 SV=3	Q8NDT2|RB15B_HUMAN	R.TT(+79.97)HSPYEER.S	2.26064	0.0186838	0.34069	TRUE	S4	Phosphorylation (STY)	23.44	S6	Phosphorylation (STY)	9.16
Forkhead box protein O3 OS=Homo sapiens OX=9606 GN=FOXO3 PE=1 SV=1	O43524|FOXO3_HUMAN	K.AALQTAPESADDSPSQLS(+79.97)K.W	2.25025	0.00132423	0.315356	TRUE	S5	Phosphorylation (STY)	0	S9	Phosphorylation (STY)	8.82
DNA replication licensing factor MCM6 OS=Homo sapiens OX=9606 GN=MCM6 PE=1 SV=1	Q14566|MCM6_HUMAN	K.EIESEIDS(+79.97)EEELINK.K	2.24334	0.00425106	0.291475	TRUE	T4	Phosphorylation (STY)	8.14	S9	Phosphorylation (STY)	8.14
Versican core protein OS=Homo sapiens OX=9606 GN=VCAN PE=1 SV=3	P13611|CSPG2_HUMAN	R.QEIESETTS(+79.97)EEQIQEEK.S	2.23017	0.000524735	0.360923	TRUE	S2	Phosphorylation (STY)	0	S11	Phosphorylation (STY)	8.14
CTP synthase OS=Homo sapiens OX=9606 GN=CTPS1 PE=1 SV=1	B4E1E0|B4E1E0_HUMAN	R.S(+79.97)GS(+79.97)SSPDSEITELKFPSINHD	2.17936	0.0486282	0.398254	TRUE	S20	Phosphorylation (STY)	0	S22	Phosphorylation (STY)	7.81
Proteasome activator complex subunit 3 OS=Homo sapiens OX=9606 GN=PSME3 PE=1 SV=1	B7Z8D3|B7Z8D3_HUMAN	L.TNS(+79.97)HDGLDGPTYK.K	2.12495	0.00463758	0.29303	TRUE	S3	Phosphorylation (STY)	0	S7	Phosphorylation (STY)	7.65
Y-box-binding protein 3 OS=Homo sapiens OX=9606 GN=YBX3 PE=1 SV=4	P16989|YBOX3_HUMAN	R.PAPAVGEAEDKENQQATSGPNQPS(+79.97)VR.R	2.09795	0.00941764	0.312862	TRUE	S8	Phosphorylation (STY)	7.9	S12	Phosphorylation (STY)	7.62
Runt-related transcription factor 1 OS=Homo sapiens OX=9606 GN=RUNX1 PE=1 SV=3	Q01196|RUNX1_HUMAN	R.RFT(+79.97)PPSTALS(+79.97)PGK.M	2.08724	0.0430715	0.389258	TRUE	Y9	Phosphorylation (STY)	0	S18	Phosphorylation (STY)	7.4
Dedicator of cytokinesis protein 7 OS=Homo sapiens OX=9606 GN=DOCK7 PE=1 SV=4	Q96N67|DOCK7_HUMAN	R.SPSGSAFGS(+79.97)QENLR.W	2.08045	0.0285555	0.361	TRUE	S5	Phosphorylation (STY)	8.26	S6	Phosphorylation (STY)	7.26
E3 ubiquitin-protein ligase BRE1A OS=Homo sapiens OX=9606 GN=RNF20 PE=1 SV=2	Q5VTR2|BRE1A_HUMAN	K.AS(+79.97)QEDANEIK.S	2.07698	0.00536282	0.304648	TRUE	S4	Phosphorylation (STY)	36.87	S25	Phosphorylation (STY)	6.63
LIM and calponin homology domains-containing protein 1 OS=Homo sapiens OX=9606 GN=LIMCH1 PE=1 SV=1	E9PDJ9|E9PDJ9_HUMAN	R.S(+79.97)VSQDLIK.K	2.06268	0.00402823	0.302013	TRUE	S7	Phosphorylation (STY)	9.42	S11	Phosphorylation (STY)	6.08
Nuclear autoantigenic sperm protein OS=Homo sapiens OX=9606 GN=NASP PE=1 SV=2	P49321|NASP_HUMAN	K.LVPS(+79.97)QEETK.L	2.01278	0.000125536	0.38304	TRUE	S7	Phosphorylation (STY)	9.42	S11	Phosphorylation (STY)	6.08
Beta-2-syntrophin OS=Homo sapiens OX=9606 GN=SNTB2 PE=1 SV=1	Q13425|SNTB2_HUMAN	E.GAAPQSPSFSGSEDSGS(+79.97)PK.H	2.00821	0.0135209	0.336604	TRUE	S5	Phosphorylation (STY)	8.22	T7	Phosphorylation (STY)	5.55
Serine/arginine-rich splicing factor 4 OS=Homo sapiens OX=9606 GN=SRSF4 PE=1 SV=2	Q08170|SRSF4_HUMAN	R.LIVENLS(+79.97)SR.C	2.00547	0.0213408	0.3408	TRUE	S3	Phosphorylation (STY)	0	S5	Phosphorylation (STY)	5.08
Serine/arginine-rich splicing factor 5 OS=Homo sapiens OX=9606 GN=SRSF5 PE=1 SV=1	Q13243|SRSF5_HUMAN	R.LIVENLS(+79.97)SR.V	1.9631	0.0162137	0.324548	TRUE	S9	Phosphorylation (STY)	8.69	S11	Phosphorylation (STY)	4.52
RNA polymerase-associated protein LEO1 OS=Homo sapiens OX=9606 GN=LEO1 PE=1 SV=1	Q8WVC0|LEO1_HUMAN	K.YVIS(+79.97)DEEEEDDD	1.95027	0.00645177	0.301261	TRUE	T3	Phosphorylation (STY)	0	S10	Phosphorylation (STY)	4.08
Ephrin type-A receptor 2 OS=Homo sapiens OX=9606 GN=EPHA2 PE=1 SV=2	P29317|EPHA2_HUMAN	K.S(+79.97)EQLKPLK.T	1.93413	0.040027	0.385961	TRUE	T12	Phosphorylation (STY)	0.71	S14	Phosphorylation (STY)	1.11
H/ACA ribonucleoprotein complex subunit DKC1 OS=Homo sapiens OX=9606 GN=DKC1 PE=1 SV=1	A0A8Q3SIY6|A0A8Q3SIY6_HUMAN	K.RESES(+79.97)ESDETPPAAPQLIK.K	1.91681	0.0358028	0.381717	TRUE	M2	Oxidation (M)	1000	S3	Phosphorylation (STY)	0
Coiled-coil domain-containing protein 82 OS=Homo sapiens OX=9606 GN=CCDC82 PE=1 SV=1	A0A2R8Y4L3|A0A2R8Y4L3_HUMAN	K.HLS(+79.97)QEDNDLNK.Q	1.91539	9.93969e-05	0.3998	TRUE	S4	Phosphorylation (STY)	30.64	S11	Phosphorylation (STY)	0
Hepatoma-derived growth factor-related protein 2 OS=Homo sapiens OX=9606 GN=HDGFL2 PE=1 SV=1	Q7Z4V5|HDGR2_HUMAN	K.GESAEDKEHEEGRDS(+79.97)EEGPR.C	1.91365	0.00744854	0.30471	TRUE	S4	Phosphorylation (STY)	30.64	S12	Phosphorylation (STY)	0
C-type mannose receptor 2 OS=Homo sapiens OX=9606 GN=MRC2 PE=1 SV=2	Q9UBG0|MRC2_HUMAN	R.SSS(+79.97)SPTEATEK.N	1.8714	0.00841488	0.311175	TRUE	T3	Phosphorylation (STY)	19.16	S7	Phosphorylation (STY)	0
Histone-binding protein RBBP7 OS=Homo sapiens OX=9606 GN=RBBP7 PE=1 SV=1	E9PC52|E9PC52_HUMAN	M.AS(+79.97)K(+42.01)EMFEDTVEER.V	1.85974	0.0246323	0.356072	TRUE	S3	Phosphorylation (STY)	10.11	S7	Phosphorylation (STY)	0
Drebrin-like protein OS=Homo sapiens OX=9606 GN=DBNL PE=1 SV=1	Q9UJU6|DBNL_HUMAN	R.AM(+15.99)S(+79.97)TTSISSPQPGK.L	1.85685	0.00919122	0.312365	TRUE	T7	Phosphorylation (STY)	4.64	S12	Phosphorylation (STY)	0
Dedicator of cytokinesis protein 7 OS=Homo sapiens OX=9606 GN=DOCK7 PE=1 SV=4	Q96N67|DOCK7_HUMAN	R.S(+79.97)RSLSNSNPDISGTPTSPDDEVR.S	1.85503	0.0451201	0.392872	TRUE	S8	Phosphorylation (STY)	0	S18	Phosphorylation (STY)	0
Annexin A2 OS=Homo sapiens OX=9606 GN=ANXA2 PE=1 SV=2	P07355|ANXA2_HUMAN	K.LSLEGDHSTPPSAYGS(+79.97)VK.A	1.8262	0.0023488	0.317298	TRUE	T3	Phosphorylation (STY)	0	S5	Phosphorylation (STY)	0
Splicing factor suppressor of white-apricot homolog OS=Homo sapiens OX=9606 GN=SFSWAP PE=1 SV=3	Q12872|SFSWA_HUMAN	R.VKLDDDS(+79.97)DDDEESK.E	1.81236	0.0390698	0.387093	TRUE	T6	Phosphorylation (STY)	0	S16	Phosphorylation (STY)	0
Chromatin assembly factor 1 subunit B OS=Homo sapiens OX=9606 GN=CHAF1B PE=1 SV=1	Q13112|CAF1B_HUMAN	R.TQDPSS(+79.97)PGTT(+79.97)PPQAR.Q	1.78352	0.0471118	0.395283	TRUE	T4	Phosphorylation (STY)	0	S5	Phosphorylation (STY)	0
Protein AHNAK2 OS=Homo sapiens OX=9606 GN=AHNAK2 PE=1 SV=2	Q8IVF2|AHNK2_HUMAN	K.VQRPS(+79.97)LK.M	1.76073	0.0161145	0.325592	TRUE	S1	Phosphorylation (STY)	0	S3	Phosphorylation (STY)	0
CLIP-associating protein 1 OS=Homo sapiens OX=9606 GN=CLASP1 PE=4 SV=1	A0A8V8TRF6|A0A8V8TRF6_HUMAN	R.S(+79.97)SSSSQESLNRPLSAK.R	1.7361	0.0472006	0.39538	TRUE	S6	Phosphorylation (STY)	0	T10	Phosphorylation (STY)	0
GPI mannosyltransferase 3 OS=Homo sapiens OX=9606 GN=PIGB PE=1 SV=1	H3BRK6|H3BRK6_HUMAN	K.S(+79.97)TLYFNTQEK.S	1.7349	0.0408478	0.387275	TRUE	S3	Phosphorylation (STY)	0	S8	Phosphorylation (STY)	0
Retinoblastoma-like protein 1 OS=Homo sapiens OX=9606 GN=RBL1 PE=1 SV=3	P28749|RBL1_HUMAN	R.VIAIDSDAES(+79.97)PAK.R	1.72023	0.0302961	0.367864	TRUE	S7	Phosphorylation (STY)	0	S11	Phosphorylation (STY)	0
BUD13 homolog OS=Homo sapiens OX=9606 GN=BUD13 PE=1 SV=1	Q9BRD0|BUD13_HUMAN	R.HGS(+79.97)SDISS(+79.97)PRR.V	1.71039	0.047442	0.396652	TRUE	S4	Phosphorylation (STY)	0	T7	Phosphorylation (STY)	0
Msx2-interacting protein OS=Homo sapiens OX=9606 GN=SPEN PE=1 SV=1	Q96T58|MINT_HUMAN	R.ESGVVAVS(+79.97)PEKSES(+79.97)PQKEDGLSSQLK.S	1.70791	0.00310655	0.293623	TRUE	S4	Phosphorylation (STY)	0	S5	Phosphorylation (STY)	0
Transcription factor ETV6 OS=Homo sapiens OX=9606 GN=ETV6 PE=1 SV=1	P41212|ETV6_HUMAN	R.RLS(+79.97)PAER.A	1.70176	0.0185513	0.339582	TRUE	S1	Phosphorylation (STY)	0	S8	Phosphorylation (STY)	0
TP53-binding protein 1 OS=Homo sapiens OX=9606 GN=TP53BP1 PE=1 SV=2	A6NNK5|A6NNK5_HUMAN	R.ADDPLRLDQELQQPQT(+79.97)QEK.T	1.70062	0.0123684	0.325022	TRUE	S14	Phosphorylation (STY)	0	S16	Phosphorylation (STY)	0
Transcription elongation factor A protein-like 3 OS=Homo sapiens OX=9606 GN=TCEAL3 PE=1 SV=1	Q969E4|TCAL3_HUMAN	K.REDEGEPGDEGQLEDEGS(+79.97)QEK.Q	1.66071	0.00083149	0.338448	TRUE	S6	Phosphorylation (STY)	0	T7	Phosphorylation (STY)	0
Activating transcription factor 7-interacting protein 1 OS=Homo sapiens OX=9606 GN=ATF7IP PE=1 SV=3	Q6VMQ6|MCAF1_HUMAN	K.MESSFGS(+79.97)PSK.Q	1.65444	0.0143074	0.332761	TRUE	S5	Phosphorylation (STY)	0	S6	Phosphorylation (STY)	0
Mediator of DNA damage checkpoint protein 1 OS=Homo sapiens OX=9606 GN=MDC1 PE=1 SV=3	Q14676|MDC1_HUMAN	R.S(+79.97)QASTTVDINTQVEK.E	1.62017	0.0146107	0.328703	TRUE	S5	Phosphorylation (STY)	0	S6	Phosphorylation (STY)	0
Myotubularin-related protein 1 OS=Homo sapiens OX=9606 GN=MTMR1 PE=1 SV=4	Q13613|MTMR1_HUMAN	R.GSS(+79.97)PSHSATSVHTSV	1.61874	0.00292059	0.299908	TRUE	S3	Phosphorylation (STY)	0	S5	Phosphorylation (STY)	0
TP53-binding protein 1 OS=Homo sapiens OX=9606 GN=TP53BP1 PE=1 SV=2	A6NNK5|A6NNK5_HUMAN	R.TSS(+79.97)GTSLSAMHSSGSSGK.G	1.60491	0.000475541	0.37525	TRUE	Y12	Phosphorylation (STY)	0	S13	Phosphorylation (STY)	0
E3 ubiquitin-protein ligase OS=Homo sapiens OX=9606 GN=TRIP12 PE=1 SV=1	A0A6Q8PHK0|A0A6Q8PHK0_HUMAN	K.RSES(+79.97)PPAELPSLR.R	1.58412	0.0397077	0.386661	TRUE	S2	Phosphorylation (STY)	1000
Telomere-associated protein RIF1 OS=Homo sapiens OX=9606 GN=RIF1 PE=1 SV=2	Q5UIP0|RIF1_HUMAN	K.NVS(+79.97)QESLETK.E	1.58092	0.0382581	0.385673	TRUE	S7	Phosphorylation (STY)	1000
Probable E3 ubiquitin-protein ligase HERC1 OS=Homo sapiens OX=9606 GN=HERC1 PE=1 SV=2	Q15751|HERC1_HUMAN	R.RQS(+79.97)LTSPDSQSAR.P	1.53624	0.0266795	0.364523	TRUE	S2	Phosphorylation (STY)	1000
Supervillin OS=Homo sapiens OX=9606 GN=SVIL PE=1 SV=2	O95425|SVIL_HUMAN	R.S(+79.97)PSFGDPQLS(+79.97)PEAR.P	1.52307	0.0219811	0.343557	TRUE	S2	Phosphorylation (STY)	1000
Fanconi anemia group J protein OS=Homo sapiens OX=9606 GN=BRIP1 PE=1 SV=1	A0A804HJV4|A0A804HJV4_HUMAN	K.NFKPS(+79.97)PSK.N	1.51688	9.98138e-05	0.380762	TRUE	S2	Phosphorylation (STY)	1000
Liprin-beta-1 OS=Homo sapiens OX=9606 GN=PPFIBP1 PE=1 SV=2	Q86W92|LIPB1_HUMAN	R.RSQS(+79.97)TTFNPDDMSEPEFK.R	1.49914	0.0196488	0.340611	TRUE	S4	Phosphorylation (STY)	1000
Microtubule-actin cross-linking factor 1 isoforms 6/7 OS=Homo sapiens OX=9606 GN=MACF1 PE=1 SV=1	H3BPE1|H3BPE1_HUMAN	A.FLAELEQNS(+79.97)PK.I	1.49825	0.000764489	0.358774	TRUE	S2	Phosphorylation (STY)	1000
PEST proteolytic signal-containing nuclear protein OS=Homo sapiens OX=9606 GN=PCNP PE=1 SV=2	Q8WW12|PCNP_HUMAN	R.DTPTSAGPNS(+79.97)FNK.G	1.49762	0.00415709	0.297718	TRUE	S2	Phosphorylation (STY)	1000
D-aminoacyl-tRNA deacylase 1 OS=Homo sapiens OX=9606 GN=DTD1 PE=1 SV=2	Q8TEA8|DTD1_HUMAN	R.SASS(+79.97)GAEGDVSSER.E	1.48741	0.00727955	0.306476	TRUE	S2	Phosphorylation (STY)	1000
Uncharacterized protein C1orf226 OS=Homo sapiens OX=9606 GN=C1orf226 PE=1 SV=1	A1L170|CA226_HUMAN	R.AS(+79.97)SPSLIER.N	1.48301	0.0230561	0.34991	TRUE	S1	Phosphorylation (STY)	1000
Deubiquitinating protein VCPIP1 OS=Homo sapiens OX=9606 GN=VCPIP1 PE=1 SV=2	Q96JH7|VCIP1_HUMAN	R.GNS(+79.97)VEELEEMDS(+79.97)QDAEMTNTTEPMDHS	1.44347	0.0473399	0.39611	TRUE	S3	Phosphorylation (STY)	1000
Breast cancer type 1 susceptibility protein OS=Homo sapiens OX=9606 GN=BRCA1 PE=1 SV=2	P38398|BRCA1_HUMAN	R.NYPS(+79.97)QEELIK.V	1.43912	0.00120699	0.311524	TRUE	S5	Phosphorylation (STY)	1000
Lamina-associated polypeptide 2 isoforms beta/gamma OS=Homo sapiens OX=9606 GN=TMPO PE=1 SV=1	G5E972|G5E972_HUMAN	K.GPPDFSSDEEREPT(+79.97)PVLGSGAAAAGR.S	1.39249	0.00202642	0.322566	TRUE	S3	Phosphorylation (STY)	1000
AT-rich interactive domain-containing protein 1A OS=Homo sapiens OX=9606 GN=ARID1A PE=1 SV=3	O14497|ARI1A_HUMAN	R.SNS(+79.97)VGIQDAFNDGSDSTFQK.R	1.39181	0.0145303	0.331222	TRUE	T16	Phosphorylation (STY)	1000
Neuron navigator 3 OS=Homo sapiens OX=9606 GN=NAV3 PE=1 SV=3	Q8IVL0|NAV3_HUMAN	K.YPDIAS(+79.97)PTFR.R	1.38962	0.0334555	0.376035	TRUE	S18	Phosphorylation (STY)	1000
Multivesicular body subunit 12A (Fragment) OS=Homo sapiens OX=9606 GN=MVB12A PE=1 SV=1	E9PLL0|E9PLL0_HUMAN	R.DMQGLS(+79.97)LDAASQPSK.G	1.38669	0.000488349	0.36464	TRUE	S9	Phosphorylation (STY)	1000
Serine/threonine-protein kinase PRP4 homolog OS=Homo sapiens OX=9606 GN=PRPF4B PE=1 SV=3	Q13523|PRP4B_HUMAN	R.T(+79.97)RSPS(+79.97)PDDILER.V	1.37282	0.0378394	0.3838	TRUE	S4	Phosphorylation (STY)	1000
Cdc42 effector protein 4 OS=Homo sapiens OX=9606 GN=CDC42EP4 PE=1 SV=1	Q9H3Q1|BORG4_HUMAN	K.NAMS(+79.97)LPQLNEK.E	1.37211	0.00553127	0.303454	TRUE	S1	Phosphorylation (STY)	1000
COP9 signalosome complex subunit 1 OS=Homo sapiens OX=9606 GN=GPS1 PE=1 SV=1	A8K070|A8K070_HUMAN	R.EGS(+79.97)QGELTPANSQSR.M	1.36182	0.00472257	0.291857	TRUE	S1	Phosphorylation (STY)	1000
Cyclin-T2 OS=Homo sapiens OX=9606 GN=CCNT2 PE=1 SV=2	O60583|CCNT2_HUMAN	K.QGQSQAASSSSVTS(+79.97)PIK.M	1.33799	0.0316203	0.372904	TRUE	S3	Phosphorylation (STY)	1000
Beta/gamma crystallin domain-containing protein 1 OS=Homo sapiens OX=9606 GN=CRYBG1 PE=1 SV=1	A0A0J9YWL0|A0A0J9YWL0_HUMAN	K.ST(+79.97)DSPGADAELPESAAR.D	1.32076	0.0163031	0.325304	TRUE	T6	Phosphorylation (STY)	1000
Drebrin-like protein OS=Homo sapiens OX=9606 GN=DBNL PE=1 SV=1	Q9UJU6|DBNL_HUMAN	A.MS(+79.97)TTSISSPQPGK.L	1.27417	0.0420328	0.387291	TRUE	S8	Phosphorylation (STY)	1000
PDZ and LIM domain protein 4 OS=Homo sapiens OX=9606 GN=PDLIM4 PE=1 SV=2	P50479|PDLI4_HUMAN	R.RPS(+79.97)GTGTGPED.G	1.26286	0.0376428	0.385476	TRUE	S9	Phosphorylation (STY)	1000
Nuclear factor 1 C-type OS=Homo sapiens OX=9606 GN=NFIC PE=1 SV=2	P08651|NFIC_HUMAN	K.TEMDKSPFNSPS(+79.97)PQDSPR.L	1.26269	0.0177356	0.333108	TRUE	S8	Phosphorylation (STY)	1000
Myosin light chain kinase smooth muscle OS=Homo sapiens OX=9606 GN=MYLK PE=1 SV=4	Q15746|MYLK_HUMAN	R.KSST(+79.97)GSPTS(+79.97)PLNAEK.L	1.25028	0.0449135	0.391595	TRUE	S3	Phosphorylation (STY)	1000
Nardilysin OS=Homo sapiens OX=9606 GN=NRDC PE=1 SV=3	O43847|NRDC_HUMAN	R.RGS(+79.97)LSNAGDPEIVK.S	1.24108	0.00104258	0.321143	TRUE	S5	Phosphorylation (STY)	1000
Centrosomal protein of 170 kDa (Fragment) OS=Homo sapiens OX=9606 GN=CEP170 PE=1 SV=1	H0Y2V6|H0Y2V6_HUMAN	R.SES(+79.97)LDPDSSMDTTLILK.D	1.21374	0.0260766	0.360309	TRUE	S1	Phosphorylation (STY)	1000
Brefeldin A-inhibited guanine nucleotide-exchange protein 1 OS=Homo sapiens OX=9606 GN=ARFGEF1 PE=1 SV=2	Q9Y6D6|BIG1_HUMAN	R.GREGS(+79.97)LTGTK.D	1.20031	0.0035246	0.289497	TRUE	S6	Phosphorylation (STY)	1000
Transcription elongation factor A protein-like 3 OS=Homo sapiens OX=9606 GN=TCEAL3 PE=1 SV=1	Q969E4|TCAL3_HUMAN	R.GTDDSPKDS(+79.97)QEDLQER.H	1.17485	0.0364534	0.382895	TRUE	S7	Phosphorylation (STY)	1000
Lamina-associated polypeptide 2 isoforms beta/gamma OS=Homo sapiens OX=9606 GN=TMPO PE=1 SV=1	G5E972|G5E972_HUMAN	R.QNGSNDS(+79.97)DRYS(+79.97)DNEEDSK.I	1.16263	0.0292914	0.365127	TRUE	S9	Phosphorylation (STY)	1000
Sister chromatid cohesion protein PDS5 homolog B OS=Homo sapiens OX=9606 GN=PDS5B PE=1 SV=1	Q9NTI5|PDS5B_HUMAN	R.AES(+79.97)PESSAIESTQSTPQK.G	1.16061	0.0427201	0.390322	TRUE	S5	Phosphorylation (STY)	1000
Cytospin-B OS=Homo sapiens OX=9606 GN=SPECC1 PE=1 SV=1	A0A7I2V451|A0A7I2V451_HUMAN	K.S(+79.97)VSSPTSSNTPTPTK.H	1.15386	0.00351928	0.291479	TRUE	S7	Phosphorylation (STY)	1000
TP53-binding protein 1 OS=Homo sapiens OX=9606 GN=TP53BP1 PE=1 SV=2	A6NNK5|A6NNK5_HUMAN	K.LMLSTSEYS(+79.97)QS(+79.97)PK.M	1.13803	0.000793825	0.343877	TRUE	S1	Phosphorylation (STY)	1000
E3 ubiquitin-protein ligase RBBP6 (Fragment) OS=Homo sapiens OX=9606 GN=RBBP6 PE=1 SV=1	A0A2R8Y880|A0A2R8Y880_HUMAN	K.LEVTEIVKPS(+79.97)PK.R	1.12051	0.0406978	0.387258	TRUE	S3	Phosphorylation (STY)	1000
Pecanex-like protein 3 OS=Homo sapiens OX=9606 GN=PCNX3 PE=1 SV=2	Q9H6A9|PCX3_HUMAN	R.RGS(+79.97)GEPTPQK.A	1.11165	0.0272494	0.363513	TRUE	S10	Phosphorylation (STY)	1000
Neuroblast differentiation-associated protein AHNAK OS=Homo sapiens OX=9606 GN=AHNAK PE=1 SV=2	Q09666|AHNK_HUMAN	K.FGTFGGLGS(+79.97)K.S	1.10211	0.00486237	0.294674	TRUE	S1	Phosphorylation (STY)	1000
Telomere-associated protein RIF1 OS=Homo sapiens OX=9606 GN=RIF1 PE=1 SV=2	Q5UIP0|RIF1_HUMAN	K.SLS(+79.97)PDEER.L	1.05929	0.0146959	0.329522	TRUE	S1	Phosphorylation (STY)	1000
DnaJ homolog subfamily C member 2 OS=Homo sapiens OX=9606 GN=DNAJC2 PE=1 SV=4	Q99543|DNJC2_HUMAN	R.NASAS(+79.97)FQELEDK.K	1.05799	0.0284059	0.362231	TRUE	S3	Phosphorylation (STY)	1000
Afadin OS=Homo sapiens OX=9606 GN=AFDN PE=1 SV=2	A8MQ02|A8MQ02_HUMAN	R.TIS(+79.97)NPEVVMK.R	1.05041	0.0104142	0.318081	TRUE	S7	Phosphorylation (STY)	1000
TP53-binding protein 1 OS=Homo sapiens OX=9606 GN=TP53BP1 PE=1 SV=2	A6NNK5|A6NNK5_HUMAN	K.TSNS(+79.97)LTEDSK.M	1.04737	0.00489346	0.292971	TRUE	S4	Phosphorylation (STY)	1000
Microtubule-associated protein 1B OS=Homo sapiens OX=9606 GN=MAP1B PE=1 SV=2	P46821|MAP1B_HUMAN	K.LGDVS(+79.97)PTQIDVSQF.G	1.04097	0.0107785	0.320736	TRUE	S4	Phosphorylation (STY)	1000
Nonsense-mediated mRNA decay factor SMG9 OS=Homo sapiens OX=9606 GN=SMG9 PE=1 SV=1	Q9H0W8|SMG9_HUMAN	R.DAS(+79.97)EETSTSVMQK.T	1.03744	0.0276813	0.366019	TRUE	S1	Phosphorylation (STY)	137.5
DNA ligase 1 OS=Homo sapiens OX=9606 GN=LIG1 PE=4 SV=1	A0A8V8TP03|A0A8V8TP03_HUMAN	R.VLGS(+79.97)EGEEEDEALSPAK.G	1.03256	0.00309142	0.2968	TRUE	S1	Phosphorylation (STY)	112.87
Transcription factor SOX-2 OS=Homo sapiens OX=9606 GN=SOX2 PE=1 SV=1	P48431|SOX2_HUMAN	K.SEASS(+79.97)S(+79.97)PPVVTSSSHSR.A	0.998688	0.0326186	0.376698	TRUE	S11	Phosphorylation (STY)	110.43
Pumilio homolog 2 OS=Homo sapiens OX=9606 GN=PUM2 PE=1 SV=2	Q8TB72|PUM2_HUMAN	R.RES(+79.97)LSTSSDLYK.R	0.965887	0.0430628	0.389971	TRUE	T8	Phosphorylation (STY)	98.37
Tight junction protein 1 (Zona occludens 1) isoform CRA_a OS=Homo sapiens OX=9606 GN=TJP1 PE=1 SV=2	A0A087X0K9|A0A087X0K9_HUMAN	K.S(+79.97)REDLSAQPVQTK.F	0.96493	0.0293452	0.364018	TRUE	S2	Phosphorylation (STY)	95.63
Myristoylated alanine-rich C-kinase substrate OS=Homo sapiens OX=9606 GN=MARCKS PE=1 SV=4	P29966|MARCS_HUMAN	K.AEDGATPSPSNET(+79.97)PKKK.K	0.957819	0.00263982	0.314467	TRUE	S4	Phosphorylation (STY)	95.35
Rho guanine nucleotide exchange factor 10 OS=Homo sapiens OX=9606 GN=ARHGEF10 PE=1 SV=4	O15013|ARHGA_HUMAN	K.S(+79.97)LIAQDHR.S	0.953635	0.0485891	0.398556	TRUE	S19	Phosphorylation (STY)	93.33
Ribosome-binding protein 1 OS=Homo sapiens OX=9606 GN=RRBP1 PE=1 SV=5	Q9P2E9|RRBP1_HUMAN	K.SHVEDGDIAGAPASS(+79.97)PEAPPAEQDPVQLK.T	0.929928	0.0474611	0.396137	TRUE	S10	Phosphorylation (STY)	90.91
Mediator of RNA polymerase II transcription subunit 1 OS=Homo sapiens OX=9606 GN=MED1 PE=1 SV=4	Q15648|MED1_HUMAN	R.SQT(+79.97)PPGVATPPIPK.I	0.928426	0.0221878	0.345671	TRUE	S8	Phosphorylation (STY)	81.79
Putative heat shock protein HSP 90-beta-3 OS=Homo sapiens OX=9606 GN=HSP90AB3P PE=5 SV=1	Q58FF7|H90B3_HUMAN	H.GVVDSEDLPLNIS(+79.97)R.E	0.926923	0.0444788	0.389779	TRUE	S3	Phosphorylation (STY)	80.41
PWWP domain-containing protein 2A OS=Homo sapiens OX=9606 GN=PWWP2A PE=1 SV=2	Q96N64|PWP2A_HUMAN	R.S(+79.97)PEAVGPELEAEEK.L	0.916894	0.0316166	0.373525	TRUE	S7	Phosphorylation (STY)	80.35
Bcl-2-associated transcription factor 1 OS=Homo sapiens OX=9606 GN=BCLAF1 PE=1 SV=1	E9PK91|E9PK91_HUMAN	K.S(+79.97)QEEPKDTFEHDPSESIDEFNK.S	0.913124	0.00282008	0.306603	TRUE	S10	Phosphorylation (STY)	78.19
NEDD4-binding protein 1 OS=Homo sapiens OX=9606 GN=N4BP1 PE=1 SV=4	O75113|N4BP1_HUMAN	R.RFS(+79.97)DSEER.H	0.883569	9.21549e-05	0.414889	TRUE	S1	Phosphorylation (STY)	78.19
Homeobox protein cut-like 1 OS=Homo sapiens OX=9606 GN=CUX1 PE=1 SV=3	P39880|CUX1_HUMAN	K.AAS(+79.97)REEPIEWEF	0.859358	0.00343283	0.29131	TRUE	S2	Phosphorylation (STY)	76.17
Proline-rich protein 11 OS=Homo sapiens OX=9606 GN=PRR11 PE=1 SV=1	Q96HE9|PRR11_HUMAN	R.SPTPTLPLSTSS(+79.97)FDEQN	0.854188	0.00063594	0.363158	TRUE	S4	Phosphorylation (STY)	74.64
Retinoblastoma-like protein 1 OS=Homo sapiens OX=9606 GN=RBL1 PE=1 SV=3	P28749|RBL1_HUMAN	R.YSS(+79.97)PTAGSAK.R	0.846808	0.0230753	0.349312	TRUE	T1	Phosphorylation (STY)	72.73
Cytoskeleton-associated protein 5 OS=Homo sapiens OX=9606 GN=CKAP5 PE=1 SV=3	Q14008|CKAP5_HUMAN	K.HSTSGT(+79.97)DEGEDGDEPDDGSNDVVDLLPR.T	0.818611	0.0335603	0.376138	TRUE	S1	Phosphorylation (STY)	71.72
Testis-expressed protein 2 OS=Homo sapiens OX=9606 GN=TEX2 PE=1 SV=2	Q8IWB9|TEX2_HUMAN	K.SLS(+79.97)TEVEPK.E	0.818238	0.0469695	0.396055	TRUE	S5	Phosphorylation (STY)	71.03
Pleckstrin homology-like domain family B member 2 (Fragment) OS=Homo sapiens OX=9606 GN=PHLDB2 PE=1 SV=1	E9PFQ4|E9PFQ4_HUMAN	R.LS(+79.97)TGTTVEDVQK.I	0.815006	0.012431	0.32428	TRUE	S10	Phosphorylation (STY)	69.64
Microtubule-associated protein 1A OS=Homo sapiens OX=9606 GN=MAP1A PE=1 SV=6	P78559|MAP1A_HUMAN	R.GLDS(+79.97)GAETEEEK.D	0.805167	0.03374	0.375751	TRUE	S3	Phosphorylation (STY)	68.31
Probable E3 ubiquitin-protein ligase HERC1 OS=Homo sapiens OX=9606 GN=HERC1 PE=1 SV=2	Q15751|HERC1_HUMAN	K.SRS(+79.97)ESDLSQPES(+79.97)DEEGYALSGR.R	0.801676	0.0451867	0.392678	TRUE	S9	Phosphorylation (STY)	67.69
Ras GTPase-activating protein nGAP OS=Homo sapiens OX=9606 GN=RASAL2 PE=1 SV=1	A0A8Q3SIU1|A0A8Q3SIU1_HUMAN	R.QNS(+79.97)TGQAQIR.K	0.801587	0.00395762	0.303732	TRUE	S8	Phosphorylation (STY)	63.97
Son of sevenless homolog 1 OS=Homo sapiens OX=9606 GN=SOS1 PE=1 SV=1	G5E9C8|G5E9C8_HUMAN	R.SAS(+79.97)VSSISLTK.G	0.796588	0.0175253	0.333576	TRUE	S9	Phosphorylation (STY)	61.82
Band 4.1-like protein 2 OS=Homo sapiens OX=9606 GN=EPB41L2 PE=1 SV=1	O43491|E41L2_HUMAN	K.S(+79.97)YTLVVAK.D	0.790126	0.00490736	0.291287	TRUE	S1	Phosphorylation (STY)	61.69
RNA-binding protein 14 OS=Homo sapiens OX=9606 GN=RBM14 PE=1 SV=2	Q96PK6|RBM14_HUMAN	M.SQGAVANANST(+79.97)PPPYER.T	0.783528	0.0277576	0.363386	TRUE	S1	Phosphorylation (STY)	61.3
General transcription factor 3C polypeptide 1 OS=Homo sapiens OX=9606 GN=GTF3C1 PE=1 SV=4	Q12789|TF3C1_HUMAN	K.NSS(+79.97)TDQGS(+79.97)DEEGSLQK.E	0.777234	0.0159251	0.326962	TRUE	S9	Phosphorylation (STY)	56.57
HCG2044799 OS=Homo sapiens OX=9606 GN=HNRNPUL2-BSCL2 PE=4 SV=1	H3BQZ7|H3BQZ7_HUMAN	R.SGDET(+79.97)PGSEVPGDK.A	0.742895	0.0290176	0.364306	TRUE	S1	Phosphorylation (STY)	56.34
Myc box-dependent-interacting protein 1 OS=Homo sapiens OX=9606 GN=BIN1 PE=1 SV=1	O00499|BIN1_HUMAN	K.GNKS(+79.97)PS(+79.97)PPDGSPAATPEIR.V	0.727558	0.00570716	0.302489	TRUE	S12	Phosphorylation (STY)	52.68
DNA (cytosine-5-)-methyltransferase OS=Homo sapiens OX=9606 GN=DNMT1 PE=1 SV=1	A0A7I2V5F6|A0A7I2V5F6_HUMAN	R.SKS(+79.97)DGEAKPEPSPSPR.I	0.724979	0.0374984	0.383887	TRUE	S3	Phosphorylation (STY)	52.68
Membrane-associated progesterone receptor component 1 OS=Homo sapiens OX=9606 GN=PGRMC1 PE=1 SV=3	O00264|PGRC1_HUMAN	R.GDQPAASGDS(+79.97)DDDEPPPLPR.L	0.713925	0.0467357	0.396014	TRUE	S13	Phosphorylation (STY)	50.22
Rab11 family-interacting protein 5 OS=Homo sapiens OX=9606 GN=RAB11FIP5 PE=1 SV=1	A0A1B0GTL5|A0A1B0GTL5_HUMAN	R.SNS(+79.97)SSEAVLGQEELSAQAK.V	0.687974	0.00732886	0.306445	TRUE	S3	Phosphorylation (STY)	49.79
Rho GTPase-activating protein 21 OS=Homo sapiens OX=9606 GN=ARHGAP21 PE=1 SV=1	A0A805TBS0|A0A805TBS0_HUMAN	R.KDS(+79.97)SSEVFSDAAK.E	0.683247	0.0148339	0.32695	TRUE	S4	Phosphorylation (STY)	49.79
Zinc finger protein 609 OS=Homo sapiens OX=9606 GN=ZNF609 PE=1 SV=2	O15014|ZN609_HUMAN	R.TNS(+79.97)MGSATGPLPGTK.V	0.680072	0.0137344	0.335858	TRUE	S7	Phosphorylation (STY)	49.79
Anillin OS=Homo sapiens OX=9606 GN=ANLN PE=1 SV=2	Q9NQW6|ANLN_HUMAN	K.AS(+79.97)PQSEFMPSK.G	0.675179	0.00724322	0.307024	TRUE	S3	Phosphorylation (STY)	49.37
60S acidic ribosomal protein P0 OS=Homo sapiens OX=9606 GN=RPLP0 PE=1 SV=1	F8VWS0|F8VWS0_HUMAN	K.EESEES(+79.97)DEDMGFGLFD	0.673958	0.0343739	0.379085	TRUE	S22	Phosphorylation (STY)	47.75
EH domain-binding protein 1 OS=Homo sapiens OX=9606 GN=EHBP1 PE=1 SV=3	Q8NDI1|EHBP1_HUMAN	R.S(+79.97)IQEDTK.K	0.657686	0.0271033	0.36451	TRUE	S9	Phosphorylation (STY)	47.14
Protein kinase C alpha type OS=Homo sapiens OX=9606 GN=PRKCA PE=1 SV=4	P17252|KPCA_HUMAN	R.GQPVLT(+79.97)PPDQLVI.A	0.657544	0.0362479	0.382107	TRUE	S3	Phosphorylation (STY)	47.09
Neuroblast differentiation-associated protein AHNAK OS=Homo sapiens OX=9606 GN=AHNAK PE=1 SV=2	Q09666|AHNK_HUMAN	K.LQGSGVSLAS(+79.97)K.K	0.652647	0.00968742	0.312559	TRUE	S3	Phosphorylation (STY)	47.09
Negative elongation factor E OS=Homo sapiens OX=9606 GN=NELFE PE=1 SV=3	P18615|NELFE_HUMAN	R.SIS(+79.97)ADDDLQESSR.R	0.651136	0.0317726	0.372089	TRUE	S2	Phosphorylation (STY)	47.09
26S proteasome non-ATPase regulatory subunit 1 OS=Homo sapiens OX=9606 GN=PSMD1 PE=1 SV=1	A0A7I2V4A5|A0A7I2V4A5_HUMAN	K.TSSAFVGKT(+79.97)PEAS(+79.97)PEPK.D	0.630384	0.0342702	0.378775	TRUE	S7	Phosphorylation (STY)	47.09
Protein MTSS 2 OS=Homo sapiens OX=9606 GN=MTSS2 PE=1 SV=1	Q765P7|MTSS2_HUMAN	K.TPTVPDS(+79.97)PGYMGPTR.A	0.627597	0.0418831	0.387193	TRUE	S2	Phosphorylation (STY)	47.09
Negative elongation factor E OS=Homo sapiens OX=9606 GN=NELFE PE=1 SV=3	P18615|NELFE_HUMAN	R.SLS(+79.97)EQPVMDTATATEQAK.Q	0.621444	0.00216662	0.311036	TRUE	S3	Phosphorylation (STY)	45.01
Drebrin-like protein OS=Homo sapiens OX=9606 GN=DBNL PE=1 SV=1	Q9UJU6|DBNL_HUMAN	R.AMS(+79.97)TTSISSPQPGK.L	0.611298	0.00419658	0.292101	TRUE	S13	Phosphorylation (STY)	44.33
THO complex subunit 1 OS=Homo sapiens OX=9606 GN=THOC1 PE=1 SV=1	Q96FV9|THOC1_HUMAN	K.TGEDEDEEDNDALLKENES(+79.97)PDVR.R	0.608615	0.00581926	0.300817	TRUE	S1	Phosphorylation (STY)	43.82
Treacle protein OS=Homo sapiens OX=9606 GN=TCOF1 PE=1 SV=1	E7ETY2|E7ETY2_HUMAN	K.LGAGEGGEASVS(+79.97)PEK.T	0.607292	0.0210576	0.342111	TRUE	S8	Phosphorylation (STY)	43.57
FACT complex subunit SSRP1 OS=Homo sapiens OX=9606 GN=SSRP1 PE=1 SV=1	Q08945|SSRP1_HUMAN	K.EGMNPSYDEYADS(+79.97)DEDQHDAYLER.M	-0.604345	0.0304152	0.367955	TRUE	S7	Phosphorylation (STY)	42.99
Microtubule-associated protein 1B OS=Homo sapiens OX=9606 GN=MAP1B PE=1 SV=2	P46821|MAP1B_HUMAN	R.T(+79.97)PEEGGYSYDISEK.T	-0.61799	0.0111514	0.323027	TRUE	S6	Phosphorylation (STY)	41.96
General transcription factor IIF subunit 1 OS=Homo sapiens OX=9606 GN=GTF2F1 PE=1 SV=2	P35269|T2FA_HUMAN	K.TT(+79.97)PNSGDVQVTEDAVR.R	-0.630128	0.006317	0.305313	TRUE	T1	Phosphorylation (STY)	41.94
Plectin OS=Homo sapiens OX=9606 GN=PLEC PE=1 SV=3	Q15149|PLEC_HUMAN	K.AQLEPVAS(+79.97)PAK.K	-0.632614	0.0115764	0.32524	TRUE	S3	Phosphorylation (STY)	41.83
E3 ubiquitin-protein ligase HUWE1 OS=Homo sapiens OX=9606 GN=HUWE1 PE=1 SV=3	Q7Z6Z7|HUWE1_HUMAN	R.DGGS(+79.97)GNS(+79.97)TIIVSR.S	-0.638758	0.0234493	0.349128	TRUE	S7	Phosphorylation (STY)	41.6
SAFB-like transcription modulator OS=Homo sapiens OX=9606 GN=SLTM PE=1 SV=2	Q9NWH9|SLTM_HUMAN	K.S(+79.97)PGHMVILDQTK.G	-0.63894	0.0228108	0.348085	TRUE	S1	Phosphorylation (STY)	41.04
Protein NEDD1 OS=Homo sapiens OX=9606 GN=NEDD1 PE=1 SV=1	Q8NHV4|NEDD1_HUMAN	K.LVTSGAESGNLNTS(+79.97)PSSNQTR.N	-0.643893	0.0416256	0.386526	TRUE	S10	Phosphorylation (STY)	38.16
Gamma-interferon-inducible protein 16 OS=Homo sapiens OX=9606 GN=IFI16 PE=1 SV=3	Q16666|IF16_HUMAN	K.KEVDATS(+79.97)PAPSTSSTVK.T	-0.646351	0.0489841	0.397587	TRUE	S2	Phosphorylation (STY)	38.16
Myristoylated alanine-rich C-kinase substrate OS=Homo sapiens OX=9606 GN=MARCKS PE=1 SV=4	P29966|MARCS_HUMAN	K.AEDGATPS(+79.97)PSNET(+79.97)PK.K	-0.646921	0.017281	0.332061	TRUE	S12	Phosphorylation (STY)	37.54
Zinc finger protein 106 OS=Homo sapiens OX=9606 GN=ZNF106 PE=1 SV=1	Q9H2Y7|ZN106_HUMAN	R.ATGDGS(+79.97)S(+79.97)PELPSLER.K	-0.651426	0.0202782	0.340192	TRUE	S8	Phosphorylation (STY)	37.54
E3 ubiquitin-protein ligase OS=Homo sapiens OX=9606 GN=TRIP12 PE=1 SV=1	A0A6Q8PHK0|A0A6Q8PHK0_HUMAN	R.DDSLDLS(+79.97)PQGR.L	-0.657513	0.0143064	0.333917	TRUE	S24	Phosphorylation (STY)	36.87
Microtubule-associated protein 1B OS=Homo sapiens OX=9606 GN=MAP1B PE=1 SV=2	P46821|MAP1B_HUMAN	K.TTS(+79.97)PPEVSGYSYEK.T	-0.671036	0.0424615	0.389276	TRUE	S12	Phosphorylation (STY)	36.05
Caldesmon OS=Homo sapiens OX=9606 GN=CALD1 PE=1 SV=1	E7EX44|E7EX44_HUMAN	K.VTS(+79.97)PTKV	-0.690489	0.0125261	0.325221	TRUE	T5	Phosphorylation (STY)	35.82
Vimentin OS=Homo sapiens OX=9606 GN=VIM PE=1 SV=4	P08670|VIME_HUMAN	S.LYASS(+79.97)PGGVYATR.S	-0.694903	0.0160135	0.325547	TRUE	S4	Phosphorylation (STY)	34.3
Nipped-B-like protein OS=Homo sapiens OX=9606 GN=NIPBL PE=1 SV=2	Q6KC79|NIPBL_HUMAN	K.AAMYDIISS(+79.97)PSK.D	-0.701133	0.0121827	0.328195	TRUE	S4	Phosphorylation (STY)	33.81
B-cell CLL/lymphoma 9-like protein OS=Homo sapiens OX=9606 GN=BCL9L PE=1 SV=1	Q86UU0|BCL9L_HUMAN	K.ANQIS(+79.97)PSNSSLK.N	-0.703788	0.0452385	0.392155	TRUE	S4	Phosphorylation (STY)	33.81
RNA-binding protein 8A OS=Homo sapiens OX=9606 GN=RBM8A PE=1 SV=1	Q9Y5S9|RBM8A_HUMAN	R.GFGS(+79.97)EEGSR.A	-0.715766	0.0196749	0.339632	TRUE	T8	Phosphorylation (STY)	33.81
Bcl-2-associated transcription factor 1 OS=Homo sapiens OX=9606 GN=BCLAF1 PE=1 SV=1	E9PK91|E9PK91_HUMAN	K.DLFDYS(+79.97)PPLHK.N	-0.718538	0.00152731	0.333435	TRUE	T8	Phosphorylation (STY)	33.81
COP9 signalosome complex subunit 1 OS=Homo sapiens OX=9606 GN=GPS1 PE=1 SV=1	A8K070|A8K070_HUMAN	K.S(+79.97)PPREGSQGELTPANSQSR.M	-0.719555	0.0149589	0.326152	TRUE	T3	Phosphorylation (STY)	33.54
Vimentin OS=Homo sapiens OX=9606 GN=VIM PE=1 SV=4	P08670|VIME_HUMAN	R.SYVTTS(+79.97)TR.T	-0.737655	0.0437217	0.389545	TRUE	S3	Phosphorylation (STY)	32.97
Nestin OS=Homo sapiens OX=9606 GN=NES PE=1 SV=2	P48681|NEST_HUMAN	R.DGES(+79.97)DGFADEEES(+79.97)GEEGEEDQEEGREPGAGR.W	-0.737866	0.00310094	0.294073	TRUE	S5	Phosphorylation (STY)	32.97
SAFB-like transcription modulator OS=Homo sapiens OX=9606 GN=SLTM PE=1 SV=2	Q9NWH9|SLTM_HUMAN	K.DGQDAIAQS(+79.97)PEK.E	-0.739383	0.00749376	0.304315	TRUE	S4	Phosphorylation (STY)	32.97
Lysine-specific demethylase 2A OS=Homo sapiens OX=9606 GN=KDM2A PE=1 SV=1	I3VM54|I3VM54_HUMAN	R.SS(+79.97)PGAGPSDHHSASR.D	-0.755632	0.00198797	0.328505	TRUE	S13	Phosphorylation (STY)	32.97
Ephrin type-A receptor 2 OS=Homo sapiens OX=9606 GN=EPHA2 PE=1 SV=2	P29317|EPHA2_HUMAN	R.LPS(+79.97)TSGS(+79.97)EGVPFR.T	-0.760265	0.0460658	0.394503	TRUE	S12	Phosphorylation (STY)	32.97
Signal-induced proliferation-associated 1-like protein 1 OS=Homo sapiens OX=9606 GN=SIPA1L1 PE=1 SV=4	O43166|SI1L1_HUMAN	R.QDPVVHLS(+79.97)PNK.Q	-0.777434	0.00486052	0.296398	TRUE	S2	Phosphorylation (STY)	32.28
Nucleolar protein 8 OS=Homo sapiens OX=9606 GN=NOL8 PE=1 SV=1	Q76FK4|NOL8_HUMAN	R.EYDS(+79.97)GDT(+79.97)DEIIAMK.K	-0.782777	0.0200374	0.342211	TRUE	S3	Phosphorylation (STY)	32.28
Very-long-chain (3R)-3-hydroxyacyl-CoA dehydratase OS=Homo sapiens OX=9606 GN=HACD3 PE=1 SV=1	H3BPZ1|H3BPZ1_HUMAN	R.WLDES(+79.97)DAEM(+15.99)ELR.A	-0.788799	0.0236481	0.350906	TRUE	S9	Phosphorylation (STY)	30.9
Myb-binding protein 1A OS=Homo sapiens OX=9606 GN=MYBBP1A PE=1 SV=2	Q9BQG0|MBB1A_HUMAN	K.EIPSATQS(+79.97)PISK.K	-0.793088	0.00772721	0.306654	TRUE	S7	Phosphorylation (STY)	30.72
Tumor protein D54 OS=Homo sapiens OX=9606 GN=TPD52L2 PE=1 SV=2	O43399|TPD54_HUMAN	R.NS(+79.97)ATFKS(+79.97)FEDR.V	-0.798448	0.0369868	0.381475	TRUE	S10	Phosphorylation (STY)	30.64
Serine/arginine repetitive matrix protein 2 OS=Homo sapiens OX=9606 GN=SRRM2 PE=1 SV=2	Q9UQ35|SRRM2_HUMAN	R.GEFSAS(+79.97)PMLK.S	-0.799635	0.00783442	0.306257	TRUE	S3	Phosphorylation (STY)	30.46
Methyl-CpG-binding protein 2 OS=Homo sapiens OX=9606 GN=MECP2 PE=1 SV=1	P51608|MECP2_HUMAN	K.MPFQTS(+79.97)PGGK.A	-0.810245	0.00983733	0.311598	TRUE	S7	Phosphorylation (STY)	30.46
U3 small nucleolar RNA-associated protein 14 homolog A OS=Homo sapiens OX=9606 GN=UTP14A PE=1 SV=1	Q9BVJ6|UT14A_HUMAN	K.DYLLS(+79.97)ES(+79.97)EDEGDNDGER.K	-0.810369	0.000251109	0.408353	TRUE	S9	Phosphorylation (STY)	30.46
ATP-binding cassette sub-family F member 1 OS=Homo sapiens OX=9606 GN=ABCF1 PE=1 SV=10	Q5STZ8|Q5STZ8_HUMAN	K.QQPPEPEWIGDGESTS(+79.97)PSDK.V	-0.827994	0.0153964	0.327675	TRUE	S6	Phosphorylation (STY)	30.41
Vimentin OS=Homo sapiens OX=9606 GN=VIM PE=1 SV=4	P08670|VIME_HUMAN	R.SLYASS(+79.97)PGGVYATR.S	-0.845431	0.00142758	0.3264	TRUE	S15	Phosphorylation (STY)	29.09
Microtubule-associated protein 1B OS=Homo sapiens OX=9606 GN=MAP1B PE=1 SV=2	P46821|MAP1B_HUMAN	R.SLM(+15.99)SS(+79.97)PEDLTK.D	-0.848887	0.0359517	0.382836	TRUE	T5	Phosphorylation (STY)	28.7
Adenylyl cyclase-associated protein 1 OS=Homo sapiens OX=9606 GN=CAP1 PE=1 SV=5	Q01518|CAP1_HUMAN	F.SAPKPQTS(+79.97)PS(+79.97)PK.R	-0.854944	0.000645376	0.356897	TRUE	S3	Phosphorylation (STY)	28.36
Proline-rich AKT1 substrate 1 OS=Homo sapiens OX=9606 GN=AKT1S1 PE=1 SV=1	Q96B36|AKTS1_HUMAN	R.SS(+79.97)DEENGPPSS(+79.97)PDLDR.I	-0.864721	0.0267261	0.364167	TRUE	S14	Phosphorylation (STY)	27.96
DNA topoisomerase 2-beta OS=Homo sapiens OX=9606 GN=TOP2B PE=1 SV=3	Q02880|TOP2B_HUMAN	K.VVEAVNS(+79.97)DS(+79.97)DSEFGIPK.K	-0.87438	0.0437242	0.388843	TRUE	S16	Phosphorylation (STY)	27.96
Nucleolin OS=Homo sapiens OX=9606 GN=NCL PE=1 SV=9	H7BY16|H7BY16_HUMAN	K.KEDS(+79.97)DEEEDDDS(+79.97)EEDEEDDEDEDEDEDEIEPAA.M	-0.883078	0.00101985	0.32384	TRUE	S1	Phosphorylation (STY)	26.31
Heterogeneous nuclear ribonucleoproteins C1/C2 OS=Homo sapiens OX=9606 GN=HNRNPC PE=1 SV=1	G3V2Q1|G3V2Q1_HUMAN	K.EAEEGEDDRDS(+79.97)ANGEDDS	-0.90055	0.0118978	0.327313	TRUE	S1	Phosphorylation (STY)	26.31
Regulatory-associated protein of mTOR OS=Homo sapiens OX=9606 GN=RPTOR PE=1 SV=1	Q8N122|RPTOR_HUMAN	R.SVSS(+79.97)YGNIR.A	-0.901821	0.0253152	0.355617	TRUE	S13	Phosphorylation (STY)	26.31
Probable 28S rRNA (cytosine(4447)-C(5))-methyltransferase OS=Homo sapiens OX=9606 GN=NOP2 PE=1 SV=2	P46087|NOP2_HUMAN	K.GPQPPTVS(+79.97)PIR.S	-0.911285	0.0148144	0.32772	TRUE	S2	Phosphorylation (STY)	26.31
Serine/arginine repetitive matrix protein 2 OS=Homo sapiens OX=9606 GN=SRRM2 PE=1 SV=2	Q9UQ35|SRRM2_HUMAN	R.GRS(+79.97)PS(+79.97)PKPR.G	-0.919412	0.00665921	0.304273	TRUE	S10	Phosphorylation (STY)	26.31
TP53-binding protein 1 OS=Homo sapiens OX=9606 GN=TP53BP1 PE=1 SV=2	A6NNK5|A6NNK5_HUMAN	K.GDS(+79.97)GAAPDVDDK.L	-0.924558	0.0360749	0.382722	TRUE	S10	Phosphorylation (STY)	26.31
Kinesin light chain 3 OS=Homo sapiens OX=9606 GN=KLC3 PE=1 SV=2	Q6P597|KLC3_HUMAN	R.TLSASTQDLS(+79.97)PH	-0.927269	0.012777	0.325182	TRUE	S6	Phosphorylation (STY)	26.02
FACT complex subunit SSRP1 OS=Homo sapiens OX=9606 GN=SSRP1 PE=1 SV=1	Q08945|SSRP1_HUMAN	K.EGM(+15.99)NPSYDEYADS(+79.97)DEDQHDAYLER.M	-0.936164	0.0281243	0.362047	TRUE	S5	Phosphorylation (STY)	25.7
Proliferation marker protein Ki-67 OS=Homo sapiens OX=9606 GN=MKI67 PE=1 SV=2	P46013|KI67_HUMAN	K.AFKES(+79.97)PK.Q	-0.942729	0.00641497	0.301802	TRUE	S3	Phosphorylation (STY)	25.66
Neuroguidin (Fragment) OS=Homo sapiens OX=9606 GN=NGDN PE=1 SV=1	H0YJ17|H0YJ17_HUMAN	T.LS(+79.97)S(+79.97)EDEEEDEAEDDQSEASGKK.S	-0.949707	0.0162065	0.325562	TRUE	S3	Phosphorylation (STY)	25.11
Histone H1.4 OS=Homo sapiens OX=9606 GN=H1-4 PE=1 SV=2	P10412|H14_HUMAN	K.AS(+79.97)GPPVSELITK.A	-0.957113	0.030205	0.368164	TRUE	S9	Phosphorylation (STY)	24.24
Zyxin OS=Homo sapiens OX=9606 GN=ZYX PE=1 SV=1	Q15942|ZYX_HUMAN	R.S(+79.97)PGAPGPLTLK.E	-0.967036	0.00870296	0.311717	TRUE	S14	Phosphorylation (STY)	23.1
Microtubule-associated protein 1A OS=Homo sapiens OX=9606 GN=MAP1A PE=1 SV=6	P78559|MAP1A_HUMAN	P.SAPGQES(+79.97)PIPDPK.L	-0.970166	0.00629767	0.305096	TRUE	S3	Phosphorylation (STY)	22.85
Chromobox protein homolog 1 OS=Homo sapiens OX=9606 GN=CBX1 PE=1 SV=1	P83916|CBX1_HUMAN	R.KADS(+79.97)DS(+79.97)EDKGEESKPK.K	-0.9996	0.00296509	0.298697	TRUE	S6	Phosphorylation (STY)	22.85
Myosin phosphatase Rho-interacting protein OS=Homo sapiens OX=9606 GN=MPRIP PE=1 SV=1	A0A494BZV2|A0A494BZV2_HUMAN	K.DQPDGSSLS(+79.97)PAQS(+79.97)PSQSQPPAASSLR.E	-1.01003	0.0327364	0.376484	TRUE	S6	Phosphorylation (STY)	22.85
Vimentin OS=Homo sapiens OX=9606 GN=VIM PE=1 SV=4	P08670|VIME_HUMAN	R.S(+79.97)YVTTSTR.T	-1.0156	0.00973064	0.312321	TRUE	S22	Phosphorylation (STY)	22.85
Zinc finger C3HC-type protein 1 OS=Homo sapiens OX=9606 GN=ZC3HC1 PE=1 SV=1	C9J0I9|C9J0I9_HUMAN	R.SQDATFS(+79.97)PGSEQAEKS(+79.97)PGPIVSR.T	-1.04062	0.0369513	0.382253	TRUE	S18	Phosphorylation (STY)	22.07
Ribosomal L1 domain-containing protein 1 OS=Homo sapiens OX=9606 GN=RSL1D1 PE=1 SV=3	O76021|RL1D1_HUMAN	K.EKS(+79.97)PSLGK.K	-1.04246	0.0429064	0.390549	TRUE	S3	Phosphorylation (STY)	20.92
Myristoylated alanine-rich C-kinase substrate OS=Homo sapiens OX=9606 GN=MARCKS PE=1 SV=4	P29966|MARCS_HUMAN	K.GEAAAERPGEAAVASS(+79.97)PSK.A	-1.05755	0.00425624	0.289665	TRUE	S1	Phosphorylation (STY)	20.76
Myristoylated alanine-rich C-kinase substrate OS=Homo sapiens OX=9606 GN=MARCKS PE=1 SV=4	P29966|MARCS_HUMAN	K.EAPAEGEAAEPGSPTAAEGEAASAASSTSS(+79.97)PK.A	-1.05921	9.77904e-05	0.407789	TRUE	S13	Phosphorylation (STY)	20.75
Serine/arginine repetitive matrix protein 2 OS=Homo sapiens OX=9606 GN=SRRM2 PE=1 SV=2	Q9UQ35|SRRM2_HUMAN	R.ENSFGS(+79.97)PLEFR.N	-1.06095	0.0120102	0.325675	TRUE	S4	Phosphorylation (STY)	20.7
Nuclear distribution protein nudE homolog 1 OS=Homo sapiens OX=9606 GN=NDE1 PE=1 SV=3	Q9NXR1|NDE1_HUMAN	R.NLVYDQS(+79.97)PNR.T	-1.07612	0.0481487	0.399495	TRUE	S5	Phosphorylation (STY)	20.41
Microtubule-associated protein 1B OS=Homo sapiens OX=9606 GN=MAP1B PE=1 SV=2	P46821|MAP1B_HUMAN	K.T(+79.97)PEDGDYSYEIIEK.T	-1.09076	0.0202254	0.340805	TRUE	S5	Phosphorylation (STY)	20.17
Serine/arginine repetitive matrix protein 2 OS=Homo sapiens OX=9606 GN=SRRM2 PE=1 SV=2	Q9UQ35|SRRM2_HUMAN	R.NHSGS(+79.97)RT(+79.97)PPVALNSSR.M	-1.09288	0.0429324	0.390029	TRUE	S9	Phosphorylation (STY)	19.86
Myristoylated alanine-rich C-kinase substrate OS=Homo sapiens OX=9606 GN=MARCKS PE=1 SV=4	P29966|MARCS_HUMAN	K.GEAAAERPGEAAVAS(+79.97)SPSK.A	-1.09304	0.0118421	0.328199	TRUE	S12	Phosphorylation (STY)	19.86
Stathmin OS=Homo sapiens OX=9606 GN=STMN1 PE=1 SV=3	P16949|STMN1_HUMAN	K.S(+79.97)HEAEVLK.Q	-1.10059	0.00331025	0.298213	TRUE	S3	Phosphorylation (STY)	19.68
Zyxin OS=Homo sapiens OX=9606 GN=ZYX PE=1 SV=1	Q15942|ZYX_HUMAN	K.S(+79.97)PSSSQPLPQVPAPAQS.Q	-1.10375	0.0412991	0.388821	TRUE	T9	Phosphorylation (STY)	19.05
Serine/arginine repetitive matrix protein 2 OS=Homo sapiens OX=9606 GN=SRRM2 PE=1 SV=2	Q9UQ35|SRRM2_HUMAN	R.HGGS(+79.97)PQPLATTPLSQEPVNPPSEAS(+79.97)PTR.D	-1.10888	0.0144051	0.332838	TRUE	S7	Phosphorylation (STY)	19.05
DNA ligase 1 OS=Homo sapiens OX=9606 GN=LIG1 PE=4 SV=1	A0A8V8TP03|A0A8V8TP03_HUMAN	K.AET(+79.97)PTESVS(+79.97)EPEVATK.Q	-1.13852	0.00740396	0.30462	TRUE	S4	Phosphorylation (STY)	19.05
BAG family molecular chaperone regulator 3 (Fragment) OS=Homo sapiens OX=9606 GN=BAG3 PE=1 SV=1	C9JFK9|C9JFK9_HUMAN	R.SST(+79.97)PLHSPS(+79.97)PIR.V	-1.14899	0.0213085	0.341209	TRUE	S3	Phosphorylation (STY)	18.53
Myristoylated alanine-rich C-kinase substrate OS=Homo sapiens OX=9606 GN=MARCKS PE=1 SV=4	P29966|MARCS_HUMAN	K.EEPAAAGSGAAS(+79.97)PSAAEK.G	-1.17807	0.0107832	0.319458	TRUE	S3	Phosphorylation (STY)	18.53
Centrosomal protein of 170 kDa (Fragment) OS=Homo sapiens OX=9606 GN=CEP170 PE=1 SV=1	H0Y2V6|H0Y2V6_HUMAN	K.TS(+79.97)PVVSGSSSK.S	-1.17945	0.0386638	0.384943	TRUE	T9	Phosphorylation (STY)	17.01
E3 SUMO-protein ligase RanBP2 OS=Homo sapiens OX=9606 GN=RANBP2 PE=1 SV=2	P49792|RBP2_HUMAN	K.ANTS(+79.97)GDFEK.D	-1.1815	0.00634664	0.304864	TRUE	S15	Phosphorylation (STY)	17.01
Nuclear ubiquitous casein and cyclin-dependent kinase substrate 1 OS=Homo sapiens OX=9606 GN=NUCKS1 PE=1 SV=1	Q9H1E3|NUCKS_HUMAN	K.ATVT(+79.97)PS(+79.97)PVKGK.G	-1.19245	0.000698259	0.3538	TRUE	S3	Phosphorylation (STY)	17.01
Microtubule-associated protein 1B OS=Homo sapiens OX=9606 GN=MAP1B PE=1 SV=2	P46821|MAP1B_HUMAN	R.TS(+79.97)DVGGYYYEK.I	-1.19793	0.0225216	0.348677	TRUE	S1	Phosphorylation (STY)	17.01
LIM domain only protein 7 OS=Homo sapiens OX=9606 GN=LMO7 PE=1 SV=1	E9PMS6|E9PMS6_HUMAN	K.TSTTGVATTQS(+79.97)PTPR.S	-1.20198	0.00201229	0.325638	TRUE	S12	Phosphorylation (STY)	17.01
Transcriptional regulator ATRX OS=Homo sapiens OX=9606 GN=ATRX PE=1 SV=6	P46100|ATRX_HUMAN	K.LTVS(+79.97)DGES(+79.97)GEEK.K	-1.21381	0.026932	0.364934	TRUE	S2	Phosphorylation (STY)	17.01
Oxysterol-binding protein-related protein 11 OS=Homo sapiens OX=9606 GN=OSBPL11 PE=1 SV=2	Q9BXB4|OSB11_HUMAN	K.LEGQATAVT(+79.97)PNK.N	-1.22473	0.0163208	0.323593	TRUE	S21	Phosphorylation (STY)	17.01
Palmitoyltransferase ZDHHC5 OS=Homo sapiens OX=9606 GN=ZDHHC5 PE=1 SV=2	Q9C0B5|ZDHC5_HUMAN	R.GVGS(+79.97)PEPGPTAPYLGR.S	-1.22962	0.0414607	0.388736	TRUE	S18	Phosphorylation (STY)	17.01
Vimentin OS=Homo sapiens OX=9606 GN=VIM PE=1 SV=4	P08670|VIME_HUMAN	R.DGQVINETS(+79.97)QHHDDLE	-1.23889	0.00142647	0.330067	TRUE	S10	Phosphorylation (STY)	16.66
Microtubule-associated protein 1B OS=Homo sapiens OX=9606 GN=MAP1B PE=1 SV=2	P46821|MAP1B_HUMAN	K.LGDVS(+79.97)PTQIDVSQ.F	-1.24024	0.0182322	0.337569	TRUE	S4	Phosphorylation (STY)	16.66
Leucine-rich repeat flightless-interacting protein 1 OS=Homo sapiens OX=9606 GN=LRRFIP1 PE=1 SV=2	Q32MZ4|LRRF1_HUMAN	K.SDQQGEALDSS(+79.97)QK.K	-1.25176	0.00454594	0.294036	TRUE	S8	Phosphorylation (STY)	15.73
DNA topoisomerase 2-alpha OS=Homo sapiens OX=9606 GN=TOP2A PE=1 SV=3	P11388|TOP2A_HUMAN	K.ELKPQKS(+79.97)VVS(+79.97)DLEADDVK.G	-1.2563	0.0414706	0.388	TRUE	S3	Phosphorylation (STY)	15.71
Myristoylated alanine-rich C-kinase substrate OS=Homo sapiens OX=9606 GN=MARCKS PE=1 SV=4	P29966|MARCS_HUMAN	K.EELQANGSAPAADKEEPAAAGSGAAS(+79.97)PSAAEK.G	-1.26378	0.00459093	0.293566	TRUE	S4	Phosphorylation (STY)	15.62
Vimentin OS=Homo sapiens OX=9606 GN=VIM PE=1 SV=4	P08670|VIME_HUMAN	Y.ASS(+79.97)PGGVYATR.S	-1.28294	0.00212887	0.314691	TRUE	S7	Phosphorylation (STY)	15.01
Anion exchange protein (Fragment) OS=Homo sapiens OX=9606 GN=SLC4A7 PE=1 SV=1	H7C3C4|H7C3C4_HUMAN	R.SNMS(+79.97)PDKPVSVK.I	-1.28639	0.0060512	0.30266	TRUE	S8	Phosphorylation (STY)	14.84
Apoptotic chromatin condensation inducer in the nucleus OS=Homo sapiens OX=9606 GN=ACIN1 PE=1 SV=2	E7EQT4|E7EQT4_HUMAN	R.KS(+79.97)LS(+79.97)PGVSR.D	-1.28881	0.0320147	0.371071	TRUE	S3	Phosphorylation (STY)	14.63
RNA helicase OS=Homo sapiens OX=9606 GN=DDX21 PE=1 SV=1	A0A8I5KYZ4|A0A8I5KYZ4_HUMAN	K.AEPSEVDMNS(+79.97)PK.S	-1.31579	0.00112196	0.308145	TRUE	S7	Phosphorylation (STY)	14.19
Neuroblast differentiation-associated protein AHNAK OS=Homo sapiens OX=9606 GN=AHNAK PE=1 SV=2	Q09666|AHNK_HUMAN	K.ADIDVS(+79.97)GPK.V	-1.32223	0.00174839	0.327714	TRUE	S10	Phosphorylation (STY)	14.19
WASH complex subunit 2A OS=Homo sapiens OX=9606 GN=WASHC2A PE=1 SV=1	F8W7U3|F8W7U3_HUMAN	K.AVAS(+79.97)PEATVSQTDENK.A	-1.32339	0.00103561	0.325368	TRUE	S8	Phosphorylation (STY)	14.04
Zinc finger CCCH domain-containing protein 13 OS=Homo sapiens OX=9606 GN=ZC3H13 PE=1 SV=1	A0A7I2V4I5|A0A7I2V4I5_HUMAN	R.SKLS(+79.97)PS(+79.97)PSLR.K	-1.33292	0.0437672	0.388532	TRUE	S4	Phosphorylation (STY)	14.04
Ribosomal RNA processing protein 1 homolog B OS=Homo sapiens OX=9606 GN=RRP1B PE=1 SV=3	Q14684|RRP1B_HUMAN	R.GS(+79.97)PTGGAQLLK.R	-1.34872	0.0044296	0.293031	TRUE	S3	Phosphorylation (STY)	14.04
Arginine/proline rich coiled-coil 1 isoform CRA_b OS=Homo sapiens OX=9606 GN=MAP7D1 PE=1 SV=1	D3DPS3|D3DPS3_HUMAN	K.QLPLEPES(+79.97)PSG.Q	-1.35075	0.0266657	0.364812	TRUE	S5	Phosphorylation (STY)	14.04
Prelamin-A/C OS=Homo sapiens OX=9606 GN=LMNA PE=1 SV=1	P02545|LMNA_HUMAN	R.ASSHSSQTQGGGS(+79.97)VTK.K	-1.35518	0.000377827	0.377767	TRUE	S11	Phosphorylation (STY)	14.04
Ribosomal RNA processing protein 36 homolog OS=Homo sapiens OX=9606 GN=RRP36 PE=1 SV=1	Q96EU6|RRP36_HUMAN	K.QLVAGNS(+79.97)PK.K	-1.37197	0.00396645	0.30256	TRUE	S16	Phosphorylation (STY)	14.04
Poly(A) polymerase OS=Homo sapiens OX=9606 GN=PAPOLA PE=1 SV=1	G3XAH6|G3XAH6_HUMAN	K.TS(+79.97)PLNSSGSSQGR.N	-1.37481	0.0279271	0.362434	TRUE	S9	Phosphorylation (STY)	14.04
Zyxin OS=Homo sapiens OX=9606 GN=ZYX PE=1 SV=1	Q15942|ZYX_HUMAN	K.FS(+79.97)PGAPGGSGSQPNQK.L	-1.37505	0.00290316	0.30375	TRUE	S7	Phosphorylation (STY)	14.04
Nuclear autoantigenic sperm protein OS=Homo sapiens OX=9606 GN=NASP PE=1 SV=2	P49321|NASP_HUMAN	K.GGREDMDIS(+79.97)K.S	-1.37927	0.00158024	0.332946	TRUE	S7	Phosphorylation (STY)	14.04
TP53-binding protein 1 OS=Homo sapiens OX=9606 GN=TP53BP1 PE=1 SV=2	A6NNK5|A6NNK5_HUMAN	K.S(+79.97)PEPEVLSTQEDLFDQSNK.T	-1.38165	0.00638945	0.302766	TRUE	S3	Phosphorylation (STY)	14.02
Biorientation of chromosomes in cell division protein 1-like 1 OS=Homo sapiens OX=9606 GN=BOD1L1 PE=1 SV=2	H0Y9Y2|H0Y9Y2_HUMAN	K.TDTGIVTVEQS(+79.97)PSSSK.L	-1.38535	0.03579	0.382514	TRUE	S9	Phosphorylation (STY)	14.02
Ribosome-binding protein 1 OS=Homo sapiens OX=9606 GN=RRBP1 PE=1 SV=5	Q9P2E9|RRBP1_HUMAN	R.NTDVAQS(+79.97)PEAPK.Q	-1.42654	0.00170422	0.332542	TRUE	S12	Phosphorylation (STY)	14.02
Adenylyl cyclase-associated protein 1 OS=Homo sapiens OX=9606 GN=CAP1 PE=1 SV=5	Q01518|CAP1_HUMAN	S.APKPQTS(+79.97)PS(+79.97)PK.R	-1.45754	0.0276305	0.366441	TRUE	S3	Phosphorylation (STY)	14.02
Vimentin OS=Homo sapiens OX=9606 GN=VIM PE=1 SV=4	P08670|VIME_HUMAN	L.YASS(+79.97)PGGVYATR.S	-1.4791	0.00194322	0.33416	TRUE	S6	Phosphorylation (STY)	14.02
Protein FAM83D OS=Homo sapiens OX=9606 GN=FAM83D PE=1 SV=3	Q9H4H8|FA83D_HUMAN	R.GTQSTEGS(+79.97)PVSK.M	-1.48052	0.0143361	0.332703	TRUE	S2	Phosphorylation (STY)	14.02
Serine/arginine repetitive matrix protein 2 OS=Homo sapiens OX=9606 GN=SRRM2 PE=1 SV=2	Q9UQ35|SRRM2_HUMAN	R.RPS(+79.97)PQPS(+79.97)PR.D	-1.49268	0.0403007	0.386092	TRUE	S3	Phosphorylation (STY)	14.02
Splicing factor 3A subunit 1 OS=Homo sapiens OX=9606 GN=SF3A1 PE=1 SV=1	Q15459|SF3A1_HUMAN	K.FGESEEVEM(+15.99)EVES(+79.97)DEEDDKQEK.A	-1.52417	0.0316305	0.372071	TRUE	S3	Phosphorylation (STY)	13.67
Proliferation marker protein Ki-67 OS=Homo sapiens OX=9606 GN=MKI67 PE=1 SV=2	P46013|KI67_HUMAN	K.LDLTENLTGS(+79.97)K.R	-1.52805	0.0238441	0.351585	TRUE	S6	Phosphorylation (STY)	13.67
Disks large-associated protein 5 OS=Homo sapiens OX=9606 GN=DLGAP5 PE=1 SV=2	Q15398|DLGP5_HUMAN	K.NTASQNS(+79.97)ILEEGETK.I	-1.52886	0.0144677	0.332027	TRUE	S2	Phosphorylation (STY)	13.45
Kinesin light chain 2 OS=Homo sapiens OX=9606 GN=KLC2 PE=1 SV=1	Q9H0B6|KLC2_HUMAN	K.VDS(+79.97)PTVNTTLR.S	-1.53428	0.0217626	0.343304	TRUE	S2	Phosphorylation (STY)	13.45
Plasminogen activator inhibitor 1 RNA-binding protein OS=Homo sapiens OX=9606 GN=SERBP1 PE=1 SV=2	Q8NC51|PAIRB_HUMAN	R.GGS(+79.97)GSHNWGTVK.D	-1.53849	0.0272405	0.364098	TRUE	S9	Phosphorylation (STY)	13.13
BUD13 homolog OS=Homo sapiens OX=9606 GN=BUD13 PE=1 SV=1	Q9BRD0|BUD13_HUMAN	R.HDT(+79.97)PDSS(+79.97)PR.R	-1.54275	0.0263244	0.363383	TRUE	S6	Phosphorylation (STY)	12.33
SLAIN motif-containing protein 2 OS=Homo sapiens OX=9606 GN=SLAIN2 PE=1 SV=2	Q9P270|SLAI2_HUMAN	R.AGASIPSSGAAS(+79.97)PR.G	-1.56438	0.0112666	0.323469	TRUE	S25	Phosphorylation (STY)	12.33
Protein enabled homolog OS=Homo sapiens OX=9606 GN=ENAH PE=1 SV=1	A0A0U1RRM6|A0A0U1RRM6_HUMAN	K.ASSTST(+79.97)PEPTR.K	-1.56521	0.0377727	0.384958	TRUE	S1	Phosphorylation (STY)	12.28
Transcription factor SOX-2 OS=Homo sapiens OX=9606 GN=SOX2 PE=1 SV=1	P48431|SOX2_HUMAN	K.SEAS(+79.97)S(+79.97)SPPVVTSSSHSR.A	-1.5979	0.0232464	0.348976	TRUE	S3	Phosphorylation (STY)	12.28
Bifunctional phosphoribosylaminoimidazole carboxylase/phosphoribosylaminoimidazole succinocarboxamide synthetase (Fragment) OS=Homo sapiens OX=9606 GN=PAICS PE=1 SV=1	E9PBS1|E9PBS1_HUMAN	K.EVYELLDS(+79.97)PGK.V	-1.59846	0.000343477	0.3896	TRUE	S2	Phosphorylation (STY)	12.28
Protein RER1 OS=Homo sapiens OX=9606 GN=RER1 PE=1 SV=1	Q5T091|Q5T091_HUMAN	K.VDPSLMEDS(+79.97)DDGPSLPTK.Q	-1.60477	0.0328531	0.375589	TRUE	S6	Phosphorylation (STY)	12.28
Nuclear autoantigenic sperm protein OS=Homo sapiens OX=9606 GN=NASP PE=1 SV=2	P49321|NASP_HUMAN	K.TEEMPNDS(+79.97)VLENK.S	-1.60925	0.0463196	0.39499	TRUE	S3	Phosphorylation (STY)	12.19
Nucleolar and coiled-body phosphoprotein 1 OS=Homo sapiens OX=9606 GN=NOLC1 PE=1 SV=2	Q14978|NOLC1_HUMAN	R.VADNS(+79.97)FDAK.R	-1.61834	0.00204725	0.317481	TRUE	S10	Phosphorylation (STY)	11.12
Translation initiation factor eIF-2B subunit delta OS=Homo sapiens OX=9606 GN=EIF2B4 PE=1 SV=1	E7ERK9|E7ERK9_HUMAN	K.AS(+79.97)PSTAGETPSGVK.R	-1.62306	0.000998734	0.332712	TRUE	T6	Phosphorylation (STY)	11.12
PH-interacting protein OS=Homo sapiens OX=9606 GN=PHIP PE=4 SV=1	A0A8V8TQM4|A0A8V8TQM4_HUMAN	K.KVLS(+79.97)DS(+79.97)EDEEKDADVPGTSTR.K	-1.66877	0.0393567	0.38826	TRUE	S9	Phosphorylation (STY)	11.1
BAG family molecular chaperone regulator 3 (Fragment) OS=Homo sapiens OX=9606 GN=BAG3 PE=1 SV=1	C9JFK9|C9JFK9_HUMAN	R.SS(+79.97)LGSHQLPR.G	-1.67418	0.00201124	0.328769	TRUE	S2	Phosphorylation (STY)	11.1
Prelamin-A/C OS=Homo sapiens OX=9606 GN=LMNA PE=1 SV=1	P02545|LMNA_HUMAN	R.S(+79.97)VGGSGGGSFGDNLVTR.S	-1.67857	0.00947312	0.312584	TRUE	S2	Phosphorylation (STY)	11.1
Ubiquitin carboxyl-terminal hydrolase 1 OS=Homo sapiens OX=9606 GN=USP1 PE=1 SV=1	O94782|UBP1_HUMAN	K.ATSDTLES(+79.97)PPK.I	-1.68334	0.00329149	0.300343	TRUE	S17	Phosphorylation (STY)	11.1
Serine/arginine repetitive matrix protein 2 OS=Homo sapiens OX=9606 GN=SRRM2 PE=1 SV=2	Q9UQ35|SRRM2_HUMAN	K.TVART(+79.97)PLGQR.S	-1.69509	7.19146e-05	0.429067	TRUE	S5	Phosphorylation (STY)	11.1
Msx2-interacting protein OS=Homo sapiens OX=9606 GN=SPEN PE=1 SV=1	Q96T58|MINT_HUMAN	K.NVDAAVS(+79.97)PR.G	-1.70298	0.0498088	0.394807	TRUE	S5	Phosphorylation (STY)	11.1
Myb-binding protein 1A OS=Homo sapiens OX=9606 GN=MYBBP1A PE=1 SV=2	Q9BQG0|MBB1A_HUMAN	K.EIPS(+79.97)ATQS(+79.97)PISK.K	-1.74243	0.0333207	0.375896	TRUE	S5	Phosphorylation (STY)	11.1
Myosin light chain kinase smooth muscle OS=Homo sapiens OX=9606 GN=MYLK PE=1 SV=4	Q15746|MYLK_HUMAN	K.S(+79.97)STGSPTS(+79.97)PLNAEK.L	-1.75479	0.0231282	0.349583	TRUE	S3	Phosphorylation (STY)	11.1
Nestin OS=Homo sapiens OX=9606 GN=NES PE=1 SV=2	P48681|NEST_HUMAN	K.TS(+79.97)WAGAPVHLG.Q	-1.78754	0.0103211	0.318106	TRUE	S11	Phosphorylation (STY)	11.1
Adenylyl cyclase-associated protein 1 OS=Homo sapiens OX=9606 GN=CAP1 PE=1 SV=5	Q01518|CAP1_HUMAN	K.PFSAPKPQTS(+79.97)PS(+79.97)PK.R	-1.80808	0.0145452	0.330517	TRUE	S26	Phosphorylation (STY)	11.1
Histone H2AX OS=Homo sapiens OX=9606 GN=H2AX PE=1 SV=2	P16104|H2AX_HUMAN	K.KT(+79.97)SATVGPK.A	-1.81312	0.0285376	0.361845	TRUE	S26	Phosphorylation (STY)	11.1
Serine/arginine-rich splicing factor 4 OS=Homo sapiens OX=9606 GN=SRSF4 PE=1 SV=2	Q08170|SRSF4_HUMAN	R.LIVENLSS(+79.97)R.C	-1.82098	0.0383374	0.385161	TRUE	S3	Phosphorylation (STY)	11.06
Histone H4 OS=Homo sapiens OX=9606 GN=H4C16 PE=1 SV=2	P62805|H4_HUMAN	K.RIS(+79.97)GLIYEETR.G	-1.8344	0.0165133	0.324283	TRUE	S15	Phosphorylation (STY)	11.06
Plectin OS=Homo sapiens OX=9606 GN=PLEC PE=1 SV=3	Q15149|PLEC_HUMAN	R.SSSVGSSSSYPIS(+79.97)PAVSR.T	-1.83511	0.000772144	0.353079	TRUE	S16	Phosphorylation (STY)	10.11
Adenylyl cyclase-associated protein 1 OS=Homo sapiens OX=9606 GN=CAP1 PE=1 SV=5	Q01518|CAP1_HUMAN	R.SGPKPFSAPKPQTS(+79.97)PS(+79.97)PK.R	-1.8401	0.0339985	0.377056	TRUE	T13	Phosphorylation (STY)	9.42
Centromere protein F OS=Homo sapiens OX=9606 GN=CENPF PE=1 SV=3	P49454|CENPF_HUMAN	R.S(+79.97)LLGIDTEDAIQGR.N	-1.8502	0.0364713	0.382305	TRUE	S1	Phosphorylation (STY)	9.42
Myosin light chain kinase smooth muscle OS=Homo sapiens OX=9606 GN=MYLK PE=1 SV=4	Q15746|MYLK_HUMAN	K.SSTGS(+79.97)PTS(+79.97)PLNAEK.L	-1.85712	0.0344779	0.378814	TRUE	S5	Phosphorylation (STY)	9.42
Nuclear cap-binding protein subunit 3 OS=Homo sapiens OX=9606 GN=NCBP3 PE=1 SV=2	Q53F19|NCBP3_HUMAN	K.MISTPS(+79.97)PK.K	-1.85721	0.00250188	0.314085	TRUE	S3	Phosphorylation (STY)	9.4
Microtubule-associated protein 1B OS=Homo sapiens OX=9606 GN=MAP1B PE=1 SV=2	P46821|MAP1B_HUMAN	K.SRT(+79.97)PVQDHR.S	-1.87256	0.00305639	0.298209	TRUE	T3	Phosphorylation (STY)	9.4
Heterogeneous nuclear ribonucleoprotein A2/B1 isoform CRA_d OS=Homo sapiens OX=9606 GN=HNRNPA2B1 PE=1 SV=1	A0A024RA28|A0A024RA28_HUMAN	Y.GGGPGGGNFGGS(+79.97)PGYGGGR.G	-1.88134	0.0153211	0.327726	TRUE	S8	Phosphorylation (STY)	9.4
RNA-binding protein 6 OS=Homo sapiens OX=9606 GN=RBM6 PE=1 SV=1	E9PGM9|E9PGM9_HUMAN	R.EGETQGVAFEHES(+79.97)PADFQNSQS(+79.97)PVQDQDK.S	-1.88802	0.0149364	0.327232	TRUE	S6	Phosphorylation (STY)	9.34
Cytoplasmic dynein 1 heavy chain 1 OS=Homo sapiens OX=9606 GN=DYNC1H1 PE=1 SV=1	A0A7P0T7V5|A0A7P0T7V5_HUMAN	T.DS(+79.97)TSDGRPAWMR.T	-1.92176	0.0330328	0.37614	TRUE	S11	Phosphorylation (STY)	9.34
Serine/threonine-protein kinase A-Raf OS=Homo sapiens OX=9606 GN=ARAF PE=1 SV=2	P10398|ARAF_HUMAN	S.AS(+79.97)EPSLHR.T	-1.92646	0.0494187	0.397556	TRUE	T15	Phosphorylation (STY)	8.69
Aspartyl/asparaginyl beta-hydroxylase OS=Homo sapiens OX=9606 GN=ASPH PE=1 SV=3	Q12797|ASPH_HUMAN	K.SSGNSSSSGSGSGSTSAGSSS(+79.97)PGAR.R	-1.9745	0.00562422	0.302882	TRUE	T2	Phosphorylation (STY)	8.69
Serine/threonine-protein kinase Nek9 OS=Homo sapiens OX=9606 GN=NEK9 PE=1 SV=2	Q8TD19|NEK9_HUMAN	K.VASEAPLEHKPQVEAS(+79.97)SPR.L	-1.97788	0.0132491	0.334371	TRUE	S16	Phosphorylation (STY)	8.69
Microtubule cross-linking factor 1 OS=Homo sapiens OX=9606 GN=MTCL1 PE=1 SV=1	A0A8Q3SIW6|A0A8Q3SIW6_HUMAN	K.GLPSTSSKEDVT(+79.97)PPLS(+79.97)PDDLK.Y	-1.98308	0.0311693	0.371216	TRUE	Y10	Phosphorylation (STY)	8.69
[histone H3]-lysine(36) N-trimethyltransferase (Fragment) OS=Homo sapiens OX=9606 GN=SETD2 PE=1 SV=1	A0A8I5KV15|A0A8I5KV15_HUMAN	R.RSS(+79.97)LS(+79.97)PPSSAYER.G	-1.99896	0.00394685	0.305784	TRUE	T5	Phosphorylation (STY)	8.26
Nuclear envelope pore membrane protein POM 121C OS=Homo sapiens OX=9606 GN=POM121C PE=1 SV=3	A8CG34|P121C_HUMAN	M.S(+79.97)PAAAAAGAGER.R	-2.0129	0.00412181	0.299019	TRUE	S4	Phosphorylation (STY)	8.22
Serine/arginine-rich splicing factor 5 OS=Homo sapiens OX=9606 GN=SRSF5 PE=1 SV=1	Q13243|SRSF5_HUMAN	R.LIVENLSS(+79.97)R.V	-2.01375	0.0272354	0.364988	TRUE	S5	Phosphorylation (STY)	8.22
Proliferation marker protein Ki-67 OS=Homo sapiens OX=9606 GN=MKI67 PE=1 SV=2	P46013|KI67_HUMAN	K.DINTFVGT(+79.97)PVEK.L	-2.01397	0.00558095	0.301968	TRUE	S11	Phosphorylation (STY)	8.18
Nuclear ubiquitous casein and cyclin-dependent kinase substrate 1 OS=Homo sapiens OX=9606 GN=NUCKS1 PE=1 SV=1	Q9H1E3|NUCKS_HUMAN	K.ATVT(+79.97)PS(+79.97)PVK.G	-2.0278	0.037368	0.383765	TRUE	S13	Phosphorylation (STY)	8.14
Lamina-associated polypeptide 2 isoform alpha OS=Homo sapiens OX=9606 GN=TMPO PE=1 SV=2	P42166|LAP2A_HUMAN	R.SHISDQS(+79.97)PLSSK.R	-2.03337	0.00407447	0.299503	TRUE	S9	Phosphorylation (STY)	8.14
Lamin-B2 OS=Homo sapiens OX=9606 GN=LMNB2 PE=1 SV=4	Q03252|LMNB2_HUMAN	R.LKLS(+79.97)PS(+79.97)PSSR.V	-2.0593	0.000844592	0.335294	TRUE	S30	Phosphorylation (STY)	8.14
Transcriptional regulator ATRX OS=Homo sapiens OX=9606 GN=ATRX PE=1 SV=6	P46100|ATRX_HUMAN	K.DFDS(+79.97)S(+79.97)EDEKHSK.K	-2.06865	0.0107082	0.321012	TRUE	S4	Phosphorylation (STY)	7.77
Opioid growth factor receptor OS=Homo sapiens OX=9606 GN=OGFR PE=1 SV=3	Q9NZT2|OGFR_HUMAN	K.EGTPGS(+79.97)PSETPGPS(+79.97)PAGPAGDEPAESPSETPGPR.P	-2.06888	0.0203345	0.339764	TRUE	S3	Phosphorylation (STY)	7.32
Dynein light intermediate chain OS=Homo sapiens OX=9606 GN=DYNC1LI1 PE=1 SV=1	E9PHI6|E9PHI6_HUMAN	R.SVSSNVASVS(+79.97)PIPAGSK.K	-2.0838	0.00982472	0.312908	TRUE	S3	Phosphorylation (STY)	7.21
Condensin complex subunit 2 OS=Homo sapiens OX=9606 GN=NCAPH PE=1 SV=3	Q15003|CND2_HUMAN	K.DAPSLEEVEGHVADGS(+79.97)ATEMGTTK.K	-2.08932	0.000107481	0.377636	TRUE	S8	Phosphorylation (STY)	7.21
Microtubule-associated protein 2 OS=Homo sapiens OX=9606 GN=MAP2 PE=1 SV=4	P11137|MTAP2_HUMAN	R.TPHT(+79.97)PGT(+79.97)PK.S	-2.09188	0.0432568	0.390171	TRUE	S8	Phosphorylation (STY)	7.21
Disks large homolog 5 OS=Homo sapiens OX=9606 GN=DLG5 PE=1 SV=4	Q8TDM6|DLG5_HUMAN	R.LGS(+79.97)SSNLQFK.A	-2.19142	1.02638e-05	1	TRUE	S6	Phosphorylation (STY)	7.21
Paxillin OS=Homo sapiens OX=9606 GN=PXN PE=1 SV=1	F5GZ78|F5GZ78_HUMAN	P.LYGVPETNS(+79.97)PLGGK.A	-2.19158	0.00748833	0.30573	TRUE	S12	Phosphorylation (STY)	6.65
Nucleophosmin OS=Homo sapiens OX=9606 GN=NPM1 PE=1 SV=2	P06748|NPM_HUMAN	K.DSKPSS(+79.97)T(+79.97)PR.S	-2.193	0.0177707	0.33248	TRUE	S8	Phosphorylation (STY)	6.59
Tyrosine-protein kinase BAZ1B OS=Homo sapiens OX=9606 GN=BAZ1B PE=1 SV=2	Q9UIG0|BAZ1B_HUMAN	R.RQS(+79.97)LELQK.C	-2.19487	0.0156146	0.328527	TRUE	S7	Phosphorylation (STY)	6.59
Nuclear factor 1 OS=Homo sapiens OX=9606 GN=NFIX PE=1 SV=1	K7EN08|K7EN08_HUMAN	R.S(+79.97)ITS(+79.97)PPSTSTTK.R	-2.20241	0.0492167	0.398242	TRUE	S3	Phosphorylation (STY)	5.99
DNA topoisomerase 2-alpha OS=Homo sapiens OX=9606 GN=TOP2A PE=1 SV=3	P11388|TOP2A_HUMAN	K.VPDEEENEES(+79.97)DNEK.E	-2.21363	3.91372e-05	0.822667	TRUE	S11	Phosphorylation (STY)	5.47
Jupiter microtubule associated homolog 2 OS=Homo sapiens OX=9606 GN=JPT2 PE=1 SV=1	Q9H910|JUPI2_HUMAN	K.TSDIFGS(+79.97)PVTATSR.L	-2.23486	0.019062	0.34342	TRUE	S9	Phosphorylation (STY)	5.47
Coiled-coil domain-containing protein 9B OS=Homo sapiens OX=9606 GN=CCDC9B PE=1 SV=1	Q6ZUT6|CCD9B_HUMAN	R.LGSAPAAS(+79.97)PALAS(+79.97)PEGPK.G	-2.26422	0.0350341	0.379907	TRUE	S3	Phosphorylation (STY)	5.03
Lamin-B2 OS=Homo sapiens OX=9606 GN=LMNB2 PE=1 SV=4	Q03252|LMNB2_HUMAN	R.AGGPATPLS(+79.97)PTR.L	-2.27009	0.0108912	0.320984	TRUE	S16	Phosphorylation (STY)	4.73
Nestin OS=Homo sapiens OX=9606 GN=NES PE=1 SV=2	P48681|NEST_HUMAN	K.TSLS(+79.97)FQDPK.L	-2.27245	0.00933402	0.312848	TRUE	T8	Phosphorylation (STY)	4.73
Importin subunit alpha OS=Homo sapiens OX=9606 GN=KPNA2 PE=1 SV=1	A0A7I2V487|A0A7I2V487_HUMAN	R.NVSSFPDDATS(+79.97)PLQENR.N	-2.27613	0.000471393	0.389217	TRUE	S10	Phosphorylation (STY)	4.64
Bifunctional phosphoribosylaminoimidazole carboxylase/phosphoribosylaminoimidazole succinocarboxamide synthetase (Fragment) OS=Homo sapiens OX=9606 GN=PAICS PE=1 SV=1	E9PBS1|E9PBS1_HUMAN	K.TKEVYELLDS(+79.97)PGK.V	-2.28904	0.00315607	0.295568	TRUE	S2	Phosphorylation (STY)	0
Serine/arginine repetitive matrix protein 2 OS=Homo sapiens OX=9606 GN=SRRM2 PE=1 SV=2	Q9UQ35|SRRM2_HUMAN	R.SRSGS(+79.97)S(+79.97)PGLR.D	-2.29861	0.00734527	0.305453	TRUE	S6	Phosphorylation (STY)	0
C-Jun-amino-terminal kinase-interacting protein 4 OS=Homo sapiens OX=9606 GN=SPAG9 PE=1 SV=4	O60271|JIP4_HUMAN	K.LHQLS(+79.97)GS(+79.97)DQLESTAHSR.I	-2.31702	0.00280027	0.309056	TRUE	S13	Phosphorylation (STY)	0
Neuroblast differentiation-associated protein AHNAK OS=Homo sapiens OX=9606 GN=AHNAK PE=1 SV=2	Q09666|AHNK_HUMAN	R.DDGVFVQEVTQNS(+79.97)PAAR.T	-2.35766	0.000469823	0.397867	TRUE	T2	Phosphorylation (STY)	0
Chloride channel CLIC-like protein 1 OS=Homo sapiens OX=9606 GN=CLCC1 PE=1 SV=2	A0A6Q8PG14|A0A6Q8PG14_HUMAN	K.ESSTESSQSAKPVSGQDTSGNTEGS(+79.97)PAAEK.A	-2.46595	0.0313316	0.371811	TRUE	S3	Phosphorylation (STY)	0
Prelamin-A/C OS=Homo sapiens OX=9606 GN=LMNA PE=1 SV=1	P02545|LMNA_HUMAN	R.ASS(+79.97)HSSQTQGGGS(+79.97)VTK.K	-2.47376	0.0426789	0.390467	TRUE	S2	Phosphorylation (STY)	0
RNA-binding protein Raly OS=Homo sapiens OX=9606 GN=RALY PE=1 SV=1	Q9UKM9|RALY_HUMAN	R.TRDDGDEEGLLTHS(+79.97)EEELEHSQDTDADDGALQ	-2.47796	0.0379722	0.384792	TRUE	S4	Phosphorylation (STY)	0
Torsin-1A-interacting protein 1 (Fragment) OS=Homo sapiens OX=9606 GN=TOR1AIP1 PE=1 SV=1	H0YD16|H0YD16_HUMAN	K.SELGNQS(+79.97)PSTSSR	-2.49789	0.000365724	0.381905	TRUE	S1	Phosphorylation (STY)	0
Torsin-1A-interacting protein 1 OS=Homo sapiens OX=9606 GN=TOR1AIP1 PE=1 SV=2	Q5JTV8|TOIP1_HUMAN	K.SELGNQS(+79.97)PSTSSR.Q	-2.51499	0.00963069	0.314359	TRUE	S13	Phosphorylation (STY)	0
RNA-binding protein Raly OS=Homo sapiens OX=9606 GN=RALY PE=1 SV=1	Q9UKM9|RALY_HUMAN	R.TRDDGDEEGLLT(+79.97)HS(+79.97)EEELEHSQDTDADDGALQ	-2.51548	0.00277431	0.310774	TRUE	S3	Phosphorylation (STY)	0
Centromere protein F OS=Homo sapiens OX=9606 GN=CENPF PE=1 SV=3	P49454|CENPF_HUMAN	K.SVPVNNLPERS(+79.97)PTDS(+79.97)PR.E	-2.54049	0.00607386	0.301579	TRUE	S6	Phosphorylation (STY)	0
Coiled-coil domain-containing protein 6 OS=Homo sapiens OX=9606 GN=CCDC6 PE=1 SV=2	Q16204|CCDC6_HUMAN	R.RS(+79.97)NS(+79.97)PDKFK.R	-2.57583	0.00405034	0.300842	TRUE	S1	Phosphorylation (STY)	0
Nucleoprotein TPR OS=Homo sapiens OX=9606 GN=TPR PE=1 SV=3	P12270|TPR_HUMAN	R.AADSQNSGEGNTGAAESS(+79.97)FSQEVSR.E	-2.58092	0.000551603	0.345455	TRUE	S6	Phosphorylation (STY)	0
Gamma-interferon-inducible protein 16 OS=Homo sapiens OX=9606 GN=IFI16 PE=1 SV=3	Q16666|IF16_HUMAN	K.EVDATS(+79.97)PAPSTSSTVK.T	-2.58102	0.0485	0.398363	TRUE	S21	Phosphorylation (STY)	0
Proliferation marker protein Ki-67 OS=Homo sapiens OX=9606 GN=MKI67 PE=1 SV=2	P46013|KI67_HUMAN	R.TFKES(+79.97)PK.Q	-2.61223	0.00223977	0.315398	TRUE	S3	Phosphorylation (STY)	0
Stathmin OS=Homo sapiens OX=9606 GN=STMN1 PE=1 SV=3	P16949|STMN1_HUMAN	K.S(+79.97)HEAEVLKQ.L	-2.66487	0.0319579	0.371619	TRUE	S4	Phosphorylation (STY)	0
Myristoylated alanine-rich C-kinase substrate OS=Homo sapiens OX=9606 GN=MARCKS PE=1 SV=4	P29966|MARCS_HUMAN	K.EAPAEGEAAEPGS(+79.97)PTAAEGEAASAASSTSS(+79.97)PK.A	-2.67358	2.30744e-05	1	TRUE	S4	Phosphorylation (STY)	0
Nucleoprotein TPR OS=Homo sapiens OX=9606 GN=TPR PE=1 SV=3	P12270|TPR_HUMAN	K.EGVQGPLNVS(+79.97)LSEEGK.S	-2.67361	0.0140939	0.336268	TRUE	S9	Phosphorylation (STY)	0
GATOR complex protein MIOS OS=Homo sapiens OX=9606 GN=MIOS PE=1 SV=2	Q9NXC5|MIO_HUMAN	R.GFSQYGVSGS(+79.97)PTK.S	-2.6752	0.0347191	0.377771	TRUE	S4	Phosphorylation (STY)	0
Proliferation marker protein Ki-67 OS=Homo sapiens OX=9606 GN=MKI67 PE=1 SV=2	P46013|KI67_HUMAN	R.S(+79.97)GASEANLIVAK.S	-2.70451	0.00415854	0.295822	TRUE	S3	Phosphorylation (STY)	0
Nuclear receptor corepressor 2 OS=Homo sapiens OX=9606 GN=NCOR2 PE=1 SV=1	C9JE98|C9JE98_HUMAN	R.SLGYHGSSY(+79.97)SPEGVEPVS(+79.97)PVSSPSLTHDK.G	-2.7635	0.00555382	0.302913	TRUE	S6	Phosphorylation (STY)	0
A-kinase anchor protein 12 OS=Homo sapiens OX=9606 GN=AKAP12 PE=1 SV=4	Q02952|AKA12_HUMAN	K.SAES(+79.97)PTS(+79.97)PVTSETGSTFK.K	-2.78401	0.0149913	0.3255	TRUE	S4	Phosphorylation (STY)	0
Nestin OS=Homo sapiens OX=9606 GN=NES PE=1 SV=2	P48681|NEST_HUMAN	R.LQT(+79.97)PGGGSK.T	-2.8615	0.0219556	0.344488	TRUE	T2	Phosphorylation (STY)	0
Lamin-B2 OS=Homo sapiens OX=9606 GN=LMNB2 PE=1 SV=4	Q03252|LMNB2_HUMAN	R.AGGPAT(+79.97)PLS(+79.97)PTR.L	-2.93182	0.000707997	0.351607	TRUE	S18	Phosphorylation (STY)	0
Oxidation resistance protein 1 OS=Homo sapiens OX=9606 GN=OXR1 PE=1 SV=2	Q8N573|OXR1_HUMAN	R.VVSS(+79.97)TSEEEEAFTEK.F	-2.97265	0.00170499	0.329113	TRUE	S7	Phosphorylation (STY)	0
Nucleolar and coiled-body phosphoprotein 1 OS=Homo sapiens OX=9606 GN=NOLC1 PE=1 SV=2	Q14978|NOLC1_HUMAN	K.S(+79.97)PAVKPAAAPK.Q	-2.97371	0.0207362	0.341341	TRUE	S7	Phosphorylation (STY)	0
Anillin OS=Homo sapiens OX=9606 GN=ANLN PE=1 SV=2	Q9NQW6|ANLN_HUMAN	R.EIEMSVDDDDINSS(+79.97)K.V	-2.97476	0.000815104	0.341697	TRUE	S4	Phosphorylation (STY)	0
LIM and SH3 domain protein 1 (Fragment) OS=Homo sapiens OX=9606 GN=LASP1 PE=1 SV=1	C9J9W2|C9J9W2_HUMAN	K.GFSVVADT(+79.97)PELQR.I	-3.00423	0.0346104	0.37831	TRUE	S5	Phosphorylation (STY)	0
Lamin-B2 OS=Homo sapiens OX=9606 GN=LMNB2 PE=1 SV=4	Q03252|LMNB2_HUMAN	L.KLS(+79.97)PS(+79.97)PSSR.V	-3.0582	0.0025759	0.316203	TRUE	S3	Phosphorylation (STY)	0
Bifunctional polynucleotide phosphatase/kinase OS=Homo sapiens OX=9606 GN=PNKP PE=1 SV=1	M0R3C8|M0R3C8_HUMAN	R.TPESQPDT(+79.97)PPGTPLVSQDEK.R	-3.09986	0.0459704	0.394137	TRUE	S1	Phosphorylation (STY)	0
Microtubule-associated protein 1B OS=Homo sapiens OX=9606 GN=MAP1B PE=1 SV=2	P46821|MAP1B_HUMAN	R.S(+79.97)VNFSLT(+79.97)PNEIK.V	-3.10301	0.000152657	0.397778	TRUE	S16	Phosphorylation (STY)	0
Coiled-coil domain-containing protein 86 OS=Homo sapiens OX=9606 GN=CCDC86 PE=1 SV=1	Q9H6F5|CCD86_HUMAN	R.LQQGAGLES(+79.97)PQGQPEPGAAS(+79.97)PQR.Q	-3.10795	0.0156289	0.327782	TRUE	S1	Phosphorylation (STY)	0
DNA topoisomerase 2-alpha OS=Homo sapiens OX=9606 GN=TOP2A PE=1 SV=3	P11388|TOP2A_HUMAN	K.RLS(+79.97)VER.I	-3.12165	0.00109379	0.313086	TRUE	S3	Phosphorylation (STY)	0
DNA replication licensing factor MCM4 OS=Homo sapiens OX=9606 GN=MCM4 PE=4 SV=1	A0A8V8TKP2|A0A8V8TKP2_HUMAN	R.QRPDLGS(+79.97)AQK.G	-3.17285	0.00269276	0.313785	TRUE	S4	Phosphorylation (STY)	0
Ephrin type-A receptor 2 OS=Homo sapiens OX=9606 GN=EPHA2 PE=1 SV=2	P29317|EPHA2_HUMAN	R.VLEDDPEATY(+79.97)TTSGGK.I	-3.20648	0.00162042	0.3296	TRUE	S4	Phosphorylation (STY)	0
DNA repair protein XRCC1 OS=Homo sapiens OX=9606 GN=XRCC1 PE=1 SV=2	F5H8D7|F5H8D7_HUMAN	K.KT(+79.97)PSKPPAQLS(+79.97)PSVPK.R	-3.25943	4.15279e-05	0.6325	TRUE	S2	Phosphorylation (STY)	0
RNA-binding protein 6 OS=Homo sapiens OX=9606 GN=RBM6 PE=1 SV=1	E9PGM9|E9PGM9_HUMAN	R.EGETQGVAFEHESPADFQNSQS(+79.97)PVQDQDK.S	-3.33745	0.011109	0.324299	TRUE	S4	Phosphorylation (STY)	0
Nucleophosmin OS=Homo sapiens OX=9606 GN=NPM1 PE=1 SV=2	P06748|NPM_HUMAN	K.SIRDT(+79.97)PAK.N	-3.34637	0.00333903	0.294042	TRUE	T14	Phosphorylation (STY)	0
Chromatin assembly factor 1 subunit B OS=Homo sapiens OX=9606 GN=CHAF1B PE=1 SV=1	Q13112|CAF1B_HUMAN	R.GSS(+79.97)PGPRPVEGTPAS.R	-3.37652	0.00158224	0.329404	TRUE	S3	Phosphorylation (STY)	0
Adenylyl cyclase-associated protein 1 OS=Homo sapiens OX=9606 GN=CAP1 PE=1 SV=5	Q01518|CAP1_HUMAN	F.SAPKPQT(+79.97)SPS(+79.97)PKR.A	-3.40745	0.0493192	0.398204	TRUE	S14	Phosphorylation (STY)	0
Sister chromatid cohesion protein PDS5 homolog B OS=Homo sapiens OX=9606 GN=PDS5B PE=1 SV=1	Q9NTI5|PDS5B_HUMAN	K.GRLDS(+79.97)S(+79.97)EMDHSENEDYTMSSPLPGK.K	-3.43521	0.0279825	0.3618	TRUE	T2	Phosphorylation (STY)	0
E3 SUMO-protein ligase RanBP2 OS=Homo sapiens OX=9606 GN=RANBP2 PE=1 SV=2	P49792|RBP2_HUMAN	K.SALS(+79.97)PSKS(+79.97)PAK.L	-3.46165	0.0355408	0.381774	TRUE	S2	Phosphorylation (STY)	0
Prelamin-A/C OS=Homo sapiens OX=9606 GN=LMNA PE=1 SV=1	P02545|LMNA_HUMAN	R.SGAQASST(+79.97)PLS(+79.97)PTR.I	-3.53272	0.0214789	0.341552	TRUE	S3	Phosphorylation (STY)	0
DNA-directed RNA polymerase subunit OS=Homo sapiens OX=9606 GN=POLR2A PE=1 SV=2	A0A6Q8PGB0|A0A6Q8PGB0_HUMAN	K.YSPTS(+79.97)PTYSPTS(+79.97)PK.Y	-3.5609	0.00235545	0.314539	TRUE	S3	Phosphorylation (STY)	0
Nucleophosmin OS=Homo sapiens OX=9606 GN=NPM1 PE=1 SV=2	P06748|NPM_HUMAN	K.QEKT(+79.97)PKT(+79.97)PK.G	-3.60876	0.0145506	0.329397	TRUE	S1	Phosphorylation (STY)	0
Nucleolar and coiled-body phosphoprotein 1 OS=Homo sapiens OX=9606 GN=NOLC1 PE=1 SV=2	Q14978|NOLC1_HUMAN	K.LQT(+79.97)PNT(+79.97)FPK.R	-3.61196	0.0110509	0.323036	TRUE	T11	Phosphorylation (STY)	0
Caldesmon OS=Homo sapiens OX=9606 GN=CALD1 PE=1 SV=1	E9PGZ1|E9PGZ1_HUMAN	R.INEWLTKT(+79.97)PDGNKS(+79.97)PAPK.P	-3.74939	0.00129959	0.320565	TRUE	S3	Phosphorylation (STY)	0
Caldesmon OS=Homo sapiens OX=9606 GN=CALD1 PE=1 SV=1	E9PGZ1|E9PGZ1_HUMAN	K.GNVFSS(+79.97)PTAAGTPNK.E	-3.78434	0.000628449	0.369643	TRUE	T2	Phosphorylation (STY)	0
La-related protein 4B (Fragment) OS=Homo sapiens OX=9606 GN=LARP4B PE=1 SV=1	H0Y4V9|H0Y4V9_HUMAN	R.EQST(+79.97)PPKS(+79.97)PQ	-3.79004	0.00295548	0.300031	TRUE	S5	Phosphorylation (STY)	0
Eukaryotic translation initiation factor 2A OS=Homo sapiens OX=9606 GN=EIF2A PE=1 SV=1	F8WAE5|F8WAE5_HUMAN	R.S(+79.97)DKSPDLAPTPAP.Q	-3.91926	0.0434623	0.390446	TRUE	S1	Phosphorylation (STY)	0
Eukaryotic translation initiation factor 3 subunit A OS=Homo sapiens OX=9606 GN=EIF3A PE=1 SV=1	Q14152|EIF3A_HUMAN	R.RLGDS(+79.97)SLSR.K	-3.98632	0.00259137	0.315261	TRUE	S6	Phosphorylation (STY)	0
Cdc42-interacting protein 4 OS=Homo sapiens OX=9606 GN=TRIP10 PE=1 SV=3	Q15642|CIP4_HUMAN	R.APSDS(+79.97)S(+79.97)LGTPSDGRPELR.G	-4.01039	0.00680471	0.304524	TRUE	S2	Phosphorylation (STY)	0
Histone H3.2 OS=Homo sapiens OX=9606 GN=H3C13 PE=1 SV=3	Q71DI3|H32_HUMAN	K.S(+79.97)APATGGVK.K	-4.01342	0.00143729	0.32422	TRUE	S4	Phosphorylation (STY)	0
Nucleophosmin OS=Homo sapiens OX=9606 GN=NPM1 PE=1 SV=1	A0A7I2V5S2|A0A7I2V5S2_HUMAN	K.MQAS(+79.97)IEK.F	-4.05115	0.0163118	0.324297	TRUE	S7	Phosphorylation (STY)	0
5'-3' exoribonuclease 2 OS=Homo sapiens OX=9606 GN=XRN2 PE=1 SV=1	Q9H0D6|XRN2_HUMAN	R.NS(+79.97)PGSQVASNPR.Q	-4.06359	0.0499123	0.394467	TRUE	S1	Phosphorylation (STY)	0
Microtubule-associated protein 1B OS=Homo sapiens OX=9606 GN=MAP1B PE=1 SV=2	P46821|MAP1B_HUMAN	K.QGVDDIEKFEDEGAGFEES(+79.97)S(+79.97)ETGDYEEK.A	-4.09177	0.0208542	0.340925	TRUE	S2	Phosphorylation (STY)	0
Lamin-B2 OS=Homo sapiens OX=9606 GN=LMNB2 PE=1 SV=4	Q03252|LMNB2_HUMAN	K.LS(+79.97)PS(+79.97)PSSR.V	-4.1119	0.0225289	0.347743	TRUE	S4	Phosphorylation (STY)	0
Zyxin OS=Homo sapiens OX=9606 GN=ZYX PE=1 SV=1	Q15942|ZYX_HUMAN	K.FS(+79.97)PVT(+79.97)PK.F	-4.16225	0.00054499	0.349556	TRUE	S11	Phosphorylation (STY)	0
Nucleophosmin OS=Homo sapiens OX=9606 GN=NPM1 PE=1 SV=2	P06748|NPM_HUMAN	K.MQAS(+79.97)IEK.G	-4.19115	0.0156604	0.326038	TRUE	S3	Phosphorylation (STY)	0
Histone H3.2 OS=Homo sapiens OX=9606 GN=H3C13 PE=1 SV=3	Q71DI3|H32_HUMAN	R.K(+42.01)S(+79.97)APATGGVK.K	-4.22521	0.0496802	0.396537	TRUE	S8	Phosphorylation (STY)	0
Histone H3.2 OS=Homo sapiens OX=9606 GN=H3C13 PE=1 SV=3	Q71DI3|H32_HUMAN	K.S(+79.97)TGGK(+42.01)APR.K	-4.34726	0.00597203	0.301036	TRUE	S2	Phosphorylation (STY)	0
DNA topoisomerase 2-alpha OS=Homo sapiens OX=9606 GN=TOP2A PE=1 SV=3	P11388|TOP2A_HUMAN	K.YLEES(+79.97)DEDDLF	-4.40183	0.0168984	0.327034	TRUE	S10	Phosphorylation (STY)	0
Leucine-rich repeat-containing protein 47 OS=Homo sapiens OX=9606 GN=LRRC47 PE=1 SV=1	Q8N1G4|LRC47_HUMAN	K.EEGSLSDT(+79.97)EADAVSGQLPDPTTNPSAGK.D	-4.60596	0.02963	0.365776	TRUE	T6	Phosphorylation (STY)	0
Transcription factor 12 OS=Homo sapiens OX=9606 GN=TCF12 PE=1 SV=1	Q99081|HTF4_HUMAN	R.TSST(+79.97)NEDEDLNPEQK.I	-4.65594	0.0440825	0.38873	TRUE	S2	Phosphorylation (STY)	0
PDZ and LIM domain protein 4 OS=Homo sapiens OX=9606 GN=PDLIM4 PE=1 SV=2	P50479|PDLI4_HUMAN	P.SGT(+79.97)GTGPEDGRPSLGSPYGQPPR.F	-4.66567	0.000220258	0.415355	TRUE	S2	Phosphorylation (STY)	0
Histone H3.2 OS=Homo sapiens OX=9606 GN=H3C13 PE=1 SV=3	Q71DI3|H32_HUMAN	R.KS(+79.97)TGGK(+42.01)APR.K	-4.68237	5.30119e-05	0.482667	TRUE	T3	Phosphorylation (STY)	0
Caldesmon OS=Homo sapiens OX=9606 GN=CALD1 PE=1 SV=1	E7EX44|E7EX44_HUMAN	K.T(+79.97)PDGNKS(+79.97)PAPKPSDLRPGDVSSK.R	-4.76678	0.00214031	0.311856	TRUE	S14	Phosphorylation (STY)	0
Osteopontin OS=Homo sapiens OX=9606 GN=SPP1 PE=1 SV=1	P10451|OSTP_HUMAN	K.FRIS(+79.97)HELDSASS(+79.97)EVN	-4.77393	0.00023453	0.418875	TRUE	S4	Phosphorylation (STY)	0
Caldesmon OS=Homo sapiens OX=9606 GN=CALD1 PE=1 SV=1	E9PGZ1|E9PGZ1_HUMAN	K.GNVFSS(+79.97)PTAAGT(+79.97)PNKETAGLK.V	-4.97758	0.000338845	0.396821	TRUE	S14	Phosphorylation (STY)	0
Proline-rich AKT1 substrate 1 OS=Homo sapiens OX=9606 GN=AKT1S1 PE=1 SV=1	Q96B36|AKTS1_HUMAN	R.S(+79.97)SDEENGPPS(+79.97)SPDLDR.I	-5.16188	4.86385e-05	0.548	TRUE	S3	Phosphorylation (STY)	0
Protein PML OS=Homo sapiens OX=9606 GN=PML PE=1 SV=3	P29590|PML_HUMAN	R.QPS(+79.97)PS(+79.97)PSPTER.A	-5.22881	3.11447e-05	1	TRUE	S1	Phosphorylation (STY)	0
Pre-mRNA-splicing factor 38B OS=Homo sapiens OX=9606 GN=PRPF38B PE=1 SV=1	A0A0A0MRN0|A0A0A0MRN0_HUMAN	R.RS(+79.97)LSPR.R	-5.3774	7.94061e-05	0.4455	TRUE	T4	Phosphorylation (STY)	0
Tight junction protein 1 (Zona occludens 1) isoform CRA_a OS=Homo sapiens OX=9606 GN=TJP1 PE=1 SV=2	A0A087X0K9|A0A087X0K9_HUMAN	E.RS(+79.97)LSPR.S	-5.70418	8.71549e-05	0.426588	TRUE	T3	Phosphorylation (STY)	0
Caveolin OS=Homo sapiens OX=9606 GN=CAV2 PE=1 SV=1	E9PCT3|E9PCT3_HUMAN	K.ADVQLFMDDDSY(+79.97)S(+79.97)HHSGLEYADPEK.F	-6.0312	0.00194731	0.330851	TRUE	S3	Phosphorylation (STY)	0
Importin subunit alpha OS=Homo sapiens OX=9606 GN=KPNA2 PE=1 SV=1	A0A7I2V487|A0A7I2V487_HUMAN	R.NVS(+79.97)SFPDDATSPLQENR.N	-7.01586	0.0010993	0.309268	TRUE	S5	Phosphorylation (STY)	0
Ephrin type-A receptor 2 OS=Homo sapiens OX=9606 GN=EPHA2 PE=1 SV=2	P29317|EPHA2_HUMAN	R.LPSTS(+79.97)GSEGVPFR.T	-7.16085	4.77613e-05	0.596889	TRUE	S6	Phosphorylation (STY)	0
